# Supplementary material for: Ferroptosis and its potential role in gestational diabetes mellitus: updated evidence from pathogenesis to therapy
Source: Front Endocrinol (Lausanne). 2023 Aug 18;14:1177547. doi: 10.3389/fendo.2023.1177547 (PMC10471987; doi:10.3389/fendo.2023.1177547)
Supplement: Supplementary file 2 [file Table_1.xlsx]

## Sheet: Supplementary Table 1
	Ferritin（ng/ml）during the first trimester				Ferritin（ng/ml）during the second trimester
	Healthy group		GDM group		Healthy group		GDM group
No.	Age	Ferritin	Age	Ferritin	Age	Ferritin	Age	Ferritin
1	31	109.7	33	90.4	25	7	28	19.4
2	29	5.9	34	38	34	8.2	39	8.3
3	29	25.1	30	54.6	32	25.7	25	25.2
4	30	295.1	31	25.2	29	9.7	29	31.9
5	31	97.7	34	42.4	29	13.5	33	12.1
6	30	64.6	30	30.9	33	34.2	38	9.5
7	31	86.2	28	34.3	31	9.4	37	14.1
8	29	30	33	33.7	29	16.9	28	15.4
9	37	64.9	37	48.7	35	5.3	34	21.2
10	31	144	30	17.8	29	18.8	34	23.2
11	33	21.6	29	18.3	35	20	35	19.7
12	25	16.6	29	14.8	26	9.3	30	10
13	32	55.8	28	25	29	10.9	34	10.4
14	30	45	37	54.9	29	9.1	28	20.8
15	28	38.3	30	14.2	27	27	34	64.8
16	30	54.4	37	15.6	33	76.9	32	14.3
17	30	50.9	32	59.1	26	8.2	32	23.1
18	34	-1.2	37	44.2	26	6.7	35	10.8
19	25	24.7	32	70	27	8.6	31	7.3
20	29	28.2	33	68.2	28	19.8	32	5.8
21	32	43.5	30	155.6	31	50.8	32	6
22	30	30.2	32	31.8	29	17	30	8.9
23	26	31.6	26	65.1	32	23.6	30	83.6
24	30	45.8	38	52.3	28	31.5	32	15
25	26	77.5	30	9.2	31	64.5	29	34.5
26	31	27.4	35	38.4	38	24.7	34	43.9
27	25	41.3	29	68.6	29	11.4	37	10.4
28	26	55.2	32	54.5	37	9.7	31	10.1
29	29	87.2	32	39.6	30	28.6	37	13.3
30	34	102.6	40	10	32	26.8	33	33.5
31	32	58.8	30	22.3	30	7.1	36	88.7
32	25	77.2	38	52	34	8.7	37	7.8
33	23	69.2	30	65.8	25	15.4	30	30.2
34	33	3.9	43	20.5	34	13.6	30	6.8
35	27	30.6	42	36.6	28	9.3	33	19.3
36	28	36.8	32	150.2	23	30.1	29	6.9
37	32	111.5	27	35.9	24	17	33	15.3
38	27	8.7	36	64.7	29	14.7	29	9.3
39	30	102.8	36	65.7	30	4.9	36	354.1
40	36	21.7	33	111.2	34	9.2	34	39.9
41	31	14.7	43	16	28	6.4	27	11.1
42	27	97.3	28	47.2	26	7.5	34	50.4
43	25	44	31	37.1	26	28.6	38	82.6
44	31	53.5	38	64	25	10.5	41	52.2
45	30	25.2	34	31.6	28	16.3	33	20.9
46	31	30.5	30	75.4	40	10.7	30	38.5
47	26	20.8	33	25.3	25	65.3	27	60.1
48	30	38.5	34	63.1	31	15	27	11.4
49	28	75.1	29	33.7	34	13.3	31	14.1
50	28	11.7	37	77.7	32	14.9	34	25
51	30	18.8	31	33.7	34	54.4	30	3.8
52	39	88.5	29	34.1	28	34.3	27	8.3
53	31	6.5	38	30	37	9.5	34	11
54	27	79.1	34	43.4	34	14.1	42	34.6
55	23	6.3	29	90.5	29	18.3	31	9.5
56	29	13.2	33	21.7	30	6.4	32	16.2
57	32	48.5	28	56.8	29	18	37	12
58	30	27.3	29	48.8	30	28.1	47	11.7
59	26	94.8	32	15.9	46	9.3	32	36.2
60	30	24.5	28	50	32	16.4	34	8.1
61	31	31.6	30	12.2	31	27.3	32	14.8
62	30	11.9	27	15.3	27	21.5	31	12
63	30	70.4	31	168	32	6.5	34	18.2
64	24	5.2	35	10.1	36	25.9	42	8.6
65	33	2.6	30	99.6	28	20.4	28	8.5
66	32	26.2			27	6.5	38	41.2
67	29	11.3			28	29.6	31	6.4
68	35	3.1			31	59.8	28	19.5
69	27	18.7			35	12.2	26	14.4
70	30	16.9			33	10.3	28	12.7
71	37	37.8			30	15.9	31	14.7
72	28	22.5			34	33.2	37	12.4
73	35	23.3			34	35.2	33	22.1
74	30	54.4			27	6	29	6.6
75	29	5.1			37	23.1	33	21.8
76	24	54.9			35	34.9	33	29.6
77	31	14.6			27	6.5	42	10.4
78	33	40.4			41	28.7	37	20.5
79	41	13			28	9.5	32	14.3
80	31	24.6			33	6	31	27.2
81	28	4.4			30	7.9	39	30.3
82	33	12.1			31	6.4	44	4.8
83	26	26.6			38	26.3	31	5.4
84	32	29.3			30	4.2	40	17.4
85	30	5.1			31	15.3	32	31.6
86	30	58.7			33	6.9	32	8.8
87	31	5.2			32	5.4	26	23.6
88	31	77.8			27	11	31	16.3
89	31	5.9			25	23	29	30.2
90	32	93.2			30	19.1	33	14.9
91	29	5.7			34	24.3	36	40.1
92	35	26			34	12.4	28	30.4
93	23	35.7			31	7.2	38	7.9
94	31	41			27	14	33	11
95	32	11.5			30	8	33	10.9
96	36	19			24	9.4	39	39.1
97	29	19.9			30	13.8	38	13.6
98	32	71.8			31	6.9	30	23.9
99	26	49			25	21.3	34	17.4
100	27	26.6			32	7.7	34	8.7
101	31	11.6			31	27.4	38	8.9
102	30	19.3			31	9.6	37	56.5
103	37	10.9			34	9.6	32	10.9
104	31	100.1			35	9.4	33	5
105	30	48.4			30	11.2	34	12.5
106	42	1.2			30	10.4	38	28.1
107	38	20.1			36	10.1	28	38.6
108	27	48.1			28	18.3	22	9.5
109	27	26.6			26	9.7	29	12.1
110	30	39.3			31	9.7	30	12.4
111	28	59.6			30	24.9	33	69.3
112	33	24.5			34	12.7	36	12.6
113	36	58			34	2.6	32	9.9
114	35	46.9			31	14.2	32	8.6
115	32	2.3			31	12.4	32	7.2
116	32	41.1			23	6.4	32	21.3
117	28	38.4			26	6.3	30	16.1
118	40	77.8			34	6	36	11.1
119	28	52.8			30	15.3	31	16.4
120	20	45.8			29	30.7	36	36.5
121	30	130.6			32	16.9	31	20.4
122	27	18			31	6.7	38	12.2
123	29	20.2			35	12.4	39	8.4
124	27	52.7			24	17.5	34	5.9
125	32	28.6			28	56.7	42	10.3
126	35	22			28	5.8	32	38.3
127	30	16.1			23	18.5	32	10.4
128	30	46.9			25	10.1	31	7
129	26	34.3			40	22.4	27	9.7
130	27	148.4			38	28.7	36	22.7
131	35	44.2			31	27.2	29	15.8
132	26	22.9			26	25.7	32	15.4
133	36	127.8			35	25.3	26	32.4
134	36	24.6			32	4.4	36	19.1
135	30	76.4			36	9.5	34	20
136	30	34.3			24	26.8	41	106.5
137	31	57.4			31	15.1	33	40.8
138	36	32.6			36	25.6	43	7.8
139	29	34.1			33	14.3	35	13.2
140	32	107.8			32	15.6	32	58
141	31	4.2			30	14.9	28	6
142	29	53.9			30	7.4	31	16.8
143	24	74.5			33	5.7	36	12.9
144	29	4.4			26	11.4	27	21.5
145	24	45.4			27	29	27	34.5
146	34	28.4			34	7.1	38	7.1
147	28	48.2			34	15.1	38	10.2
148	28	16.4			34	16.9	33	31.6
149	34	23.9			27	11.5	25	5.4
150	32	157.4			35	2.7	30	6.7
151	32	36.8			30	16.9	29	22.6
152	30	20.1			34	21.1	30	29.7
153	30	6.2			25	8.9	31	22.3
154					32	97.5	34	22.2
155					31	8.1	36	21.8
156					26	16.2	39	6.9
157					33	33	31	17.7
158					37	8.5	34	7.2
159					32	22.7	35	8.7
160					26	6	27	6.4
161					30	33	28	74.7
162					28	19.7	26	19.7
163					34	20.2	30	14.4
164					26	29.9	33	9
165					31	17.9	28	12.2
166					29	8.8	38	27.8
167					32	24.7	34	19.2
168					25	188	29	13.9
169					31	11.3	34	28.2
170					25	6.5	31	75.1
171					26	15.4	30	5.2
172					33	13.5	37	15.8
173					31	11.9	30	8.1
174					27	11.3	29	15.7
175					31	26.8	38	9.3
176					28	4.8	33	5.1
177					25	10.7	33	32.5
178					33	23.4	29	8.1
179					23	30.7	35	8.1
180					41	10.5	25	13
181					29	9.3	27	30.4
182					28	33.1	31	11.2
183					34	13.6	31	7.5
184					31	5.3	29	32.9
185					28	5.5	32	156.3
186					31	4.4	38	8.2
187					23	42	32	14.3
188					27	26.3	34	13
189					35	11	30	15.4
190					33	21.1	30	5.3
191					31	63.3	29	21.6
192					31	25.4	28	9.1
193					35	15.8	37	10.3
194					32	6.7	32	5.1
195					32	8.7	32	164.4
196					36	8.9	41	108.7
197					26	5.6	35	34.7
198					38	15.5	37	21.9
199					37	15.3	34	7.1
200					27	9.3	33	3.4
201					29	5	26	23.2
202					28	22.7	32	62.1
203					34	7.2	28	22.1
204					34	4.1	22	8.2
205					20	14.3	31	31.4
206					29	25.6	36	8.7
207					31	8.5	26	24.9
208					31	15.2	32	20.8
209					25	6.8	38	6.5
210					36	43.3	31	16
211					29	10.1	31	9.2
212					27	23.1	35	50.6
213					31	10	28	11.1
214					22	6.8	26	26.2
215					25	15.4	29	21.1
216					30	8.8	29	17.8
217					31	18.7	33	45.6
218					28	11.6	28	6.2
219					29	16.4	31	77.9
220					41	12.3	29	9.8
221					35	27.5	32	6.3
222					27	22.6	33	5.7
223					25	10.7	32	3.6
224					33	82.7	37	45.6
225					29	20.1	30	32.1
226					38	132.8	29	26.6
227					22	525.7	31	5.5
228					30	6.7	32	13.4
229					28	7.1	27	12.3
230					30	15.2	35	23.6
231					30	6.3	38	20.5
232					31	48	41	55.8
233					30	9.8	55	6.3
234					27	9.9	30	10.2
235					33	44.4	35	45.4
236					24	25.5	26	15.8
237					31	11.7	33	30.2
238					30	17.7	32	11.4
239					32	31.8	23	11.1
240					30	10.2	37	10.2
241					30	10.3	33	28.6
242					27	11.6	35	22.1
243					35	30.2	33	107.4
244					36	37.3	30	8.7
245					28	7.8	43	10.3
246					27	11.1	32	7.4
247					25	115.6	41	8.9
248					27	38.9	31	13.2
249					33	19.4	24	8.8
250					34	7.9	31	20.8
251					27	10.7	29	9.6
252					28	7.6	21	30.6
253					34	10.8	33	9.3
254					28	13.9	31	28.8
255					31	27	26	13.7
256					30	14.4	31	13.6
257					26	10.3	33	32.7
258					30	12.9	33	26.4
259					29	21.4	39	11.4
260					28	9.6	30	15.4
261					29	29.3	35	44.2
262					29	5.1	37	8.2
263					31	14.6	33	9.9
264					31	104.5	30	75.3
265					32	6.9	26	7.8
266					25	8.6	39	7.8
267					29	16.8	33	27.8
268					37	15.8	34	38.7
269					36	41.1	35	7.9
270					41	14.7	28	14.5
271					30	7.4	33	12.6
272					28	19.8	31	20.4
273					28	10.8	30	15.6
274					41	37.3	30	26.5
275					32	21.4	31	12.2
276					39	18.4	29	17.1
277					31	8.8	30	20
278					27	11.8	39	11.8
279					30	17	34	20.6
280					27	16.1	27	8.3
281					23	17.3	32	79.1
282					32	7.7	31	24
283					31	9.1	38	11.6
284					24	5.1	30	15.3
285					32	9.9	35	18.1
286					32	48.2	31	9
287					32	14.5	31	46.1
288					31	4.5	30	17
289					35	47.4	27	15.7
290					27	36.2	34	12.9
291					30	39.8	34	16.6
292					33	7.9	30	11.4
293					31	9.4	33	9.9
294					30	5.5	34	13.5
295					36	26.6	31	18.9
296					26	9	32	170.6
297					36	8.4	30	12.6
298					26	5	35	15.9
299					38	16.4	38	30.6
300					30	9.4	34	20.5
301					30	8.9	45	22.1
302					30	38.4	32	10.8
303					31	37.2	35	15
304					29	18.3	34	4.1
305					30	10.6	30	49.5
306					38	22.5	28	10.2
307					27	13.9	43	8.6
308					28	10.6	30	33.9
309					37	14.2	37	10.1
310					41	26.4	27	9.6
311					33	13.3	28	32.5
312					26	8.6	28	33.3
313					33	8.5	30	17.8
314					29	19.3	29	7.2
315					24	23.4	37	58.3
316					30	16	31	6.6
317					30	5.5	33	6.3
318					32	18.2	33	12.5
319					30	5.9	31	10.7
320					34	14.4	33	12.6
321					33	30.1	30	11
322					28	9.9	31	13.8
323					30	7	34	49.6
324					34	4.9	31	46.5
325					32	20.5	31	30.9
326					32	16.2	39	10.7
327					29	4.3	34	17.5
328					35	24.5	34	30.4
329					29	19.7	32	9.5
330					29	9.2	37	20.8
331					32	10.4
332					27	6.2
333					30	29.6
334					34	14.5
335					25	12.5
336					37	9.3
337					22	28.8
338					28	6.7
339					36	22.7
340					28	4.3
341					27	16.6
342					29	10.6
343					28	12.2
344					34	15.6
345					25	7.5
346					27	39.3
347					28	21.7
348					33	10.7
349					33	41.2
350					28	17.6
351					29	20.5
352					29	11.1
353					32	17.4
354					29	17.8
355					28	4.7
356					34	64.9
357					29	5.9
358					24	9.3
359					30	9.2
360					31	5.1
361					29	10.2
362					29	14
363					30	7.9
364					28	11.7
365					34	26.6
366					28	6
367					28	11.9
368					24	9
369					29	14.8
370					30	15.6
371					22	27.1
372					28	15.2
373					31	13.2
374					35	11.6
375					31	5.4
376					29	9.8
377					29	9.6
378					25	47.4
379					32	46
380					30	8.1
381					35	9.8
382					30	13.1
383					35	11.7
384					32	10.5
385					23	13.4
386					28	10.2
387					31	19
388					25	15.2
389					24	33.8
390					31	4.1
391					33	5.1
392					33	15.1
393					25	14.7
394					31	5.9
395					36	40.2
396					32	37.5
397					33	5
398					31	17.2
399					29	24.6
400					30	18.1
401					33	8.3
402					30	12.8
403					32	5
404					33	17.7
405					30	9
406					32	24.9
407					29	32.3
408					31	11.7
409					26	18.7
410					28	8.9
411					30	20.6
412					34	14.4
413					25	9.8
414					25	14.7
415					32	7.2
416					35	9.3
417					33	6.6
418					34	8.4
419					33	7.6
420					30	17.8
421					33	11.9
422					34	7.4
423					32	23.1
424					34	16.1
425					33	27.9
426					27	4.7
427					26	7.8
428					29	5.4
429					39	10.7
430					38	8.6
431					35	6.9
432					26	5.8
433					31	31.3
434					33	13.7
435					33	20
436					32	5.8
437					30	22.9
438					37	54.1
439					27	17.5
440					34	16.8
441					32	22.7
442					29	11.1
443					32	7.5
444					33	7
445					27	19.6
446					31	17.5
447					36	38.1
448					32	9.6
449					29	40.6
450					28	7.2
451					30	13.8
452					27	9.9
453					25	11.1
454					28	20.1
455					30	21.5
456					37	23.9
457					30	19
458					34	16.8
459					30	6
460					27	13.9
461					28	11.5
462					29	32.5
463					38	23.3
464					31	6.1
465					30	7.1
466					29	20.8
467					31	20.8
468					31	5.7
469					28	57.5
470					32	38.4
471					28	7.6
472					29	16.6
473					35	12.1
474					32	12.5
475					23	8.5
476					32	12.8
477					33	15
478					33	22.6
479					31	9.5
480					28	11
481					31	12.6
482					32	14.3
483					38	9
484					31	21.1
485					25	7
486					32	18.6
487					35	8.4
488					29	14.9
489					31	12.4
490					30	8.2
491					30	11.6
492					31	26.2
493					29	7.3
494					29	23.5
495					30	36.2
496					31	54.2
497					31	14.4
498					28	8.7
499					30	19.2
500					32	4.8
501					34	22.9
502					30	13.8
503					30	6.2
504					30	5.4
505					28	6.6
506					28	8.5
507					32	49.8
508					33	7.5
509					27	7.1
510					26	16.5
511					37	10.3
512					33	47.7
513					30	100.4
514					31	6.8
515					34	40.7
516					27	47.4
517					35	16.3
518					27	20.5
519					36	11.6
520					34	25.5
521					33	32.6
522					26	7
523					30	34.3
524					37	27.1
525					31	7.6
526					27	10.3
527					26	14.5
528					31	21.2
529					28	23.1
530					27	9
531					30	17.7
532					31	36.2
533					33	7
534					26	25.3
535					28	9.3
536					42	5.3
537					31	19
538					32	6.6
539					27	6.7
540					27	11.1
541					31	25.7
542					32	33.6
543					30	12.1
544					33	19.7
545					31	47.7
546					35	8.6
547					39	15.1
548					32	20.8
549					31	18
550					43	9.4
551					33	15.6
552					35	15.8
553					32	26.3
554					29	10.8
555					28	10.5
556					32	14.2
557					35	10.1
558					31	7.9
559					33	25.4
560					33	29.4
561					30	12.6
562					31	24.5
563					28	9.9
564					35	29.2
565					26	7.6
566					32	4.1
567					38	14.3
568					30	12.7
569					32	9.6
570					30	23.8
571					24	8
572					31	20.9
573					38	9.8
574					26	19.8
575					32	25.3
576					24	14.4
577					30	8.4
578					32	12.5
579					35	15.2
580					28	5.6
581					29	40
582					32	9.5
583					43	16.6
584					31	6
585					34	8.3
586					28	11.6
587					26	8.4
588					26	7.6
589					29	26.4
590					32	27.3
591					30	13.6
592					28	5.8
593					31	8.8
594					20	8.7
595					32	21.8
596					35	4.8
597					30	25.5
598					28	9.1
599					30	40
600					29	8
601					27	3
602					35	29.6
603					36	8.5
604					30	24.8
605					28	30.2
606					27	26.3
607					32	6.5
608					32	19.3
609					29	9.7
610					33	24.7
611					33	26.6
612					29	19.9
613					40	15.6
614					36	14.4
615					32	14.8
616					35	55.2
617					30	8
618					32	36.6
619					28	12.6
620					27	4.4
621					25	10.5
622					23	13.8
623					30	17.3
624					30	14.7
625					28	18.5
626					34	36.4
627					30	6
628					29	9.1
629					29	17.8
630					30	11.8
631					26	8.6
632					26	20.1
633					28	8.4
634					26	21.5
635					30	12
636					28	11.7
637					37	7
638					31	12.2
639					31	17.2
640					27	14.6
641					32	66.4
642					25	14.7
643					30	19.7
644					31	23.1
645					26	7
646					27	9.7
647					28	59.1
648					28	7
649					26	18.3
650					29	8.8
651					28	19.1
652					25	21.7
653					32	6.8
654					34	15.5
655					32	9.3
656					32	26.6
657					28	21.8
658					31	8.5
659					29	19.2
660					37	13.5
661					32	5
662					35	9.5
663					29	12.8
664					29	32
665					29	7.3
666					29	11.4
667					35	8.9
668					28	6.2
669					33	17.9
670					33	21.9
671					30	7
672					32	3
673					26	13.5
674					32	13.7
675					30	58.6
676					39	7.7
677					30	17.3
678					27	4.9
679					39	17.9
680					32	12.1
681					28	20.2
682					28	17.1
683					30	58.9
684					33	5.9
685					26	5.9
686					37	12.4
687					27	12.4
688					27	6.6
689					21	6.3
690					27	30.1
691					30	15.5
692					24	2.9
693					34	12.7
694					35	24.6
695					39	13.5
696					27	4.5
697					31	9.2
698					37	7.2
699					37	17.9
700					28	6.1
701					30	9.3
702					32	4.7
703					28	18.3
704					34	12.8
705					31	40.8
706					28	12.5
707					34	10.3
708					30	11.9
709					36	8.9
710					31	15.9
711					37	32.6
712					31	7.5
713					37	25.3
714					31	59.8
715					21	5.4
716					30	10
717					26	6.9
718					36	15
719					28	14.4
720					30	72.8
721					29	25
722					30	6.5
723					35	8.8
724					25	12.8
725					26	6.9
726					35	6.6
727					30	4.8
728					37	19.4
729					32	15.1
730					28	3.5
731					33	18.6
732					33	9
733					26	6.9
734					32	9.2
735					26	16.4
736					31	8.2
737					35	16.5
738					30	34
739					37	10.4
740					36	18.6
741					27	6.4
742					32	7.4
743					28	15
744					28	8.2
745					38	23
746					27	30
747					37	16.3
748					32	10
749					31	16.7
750					29	29.7
751					30	6.6
752					33	7.3
753					33	7.5
754					35	14.6
755					31	6.1
756					30	18.6
757					33	10.6
758					28	5.6
759					28	8.3
760					31	11.1
761					34	18.9
762					33	15.9
763					28	11.5
764					35	14.7
765					36	14.2
766					31	8.8
767					36	10.8
768					33	20.4
769					38	10.1
770					31	28.5
771					38	10.4
772					29	27
773					36	10.8
774					28	23
775					27	40.4
776					31	9.7
777					23	10
778					28	30.3
779					28	9.2
780					35	12.6
781					32	9.2
782					29	15.3
783					29	12.4
784					30	24.4
785					36	14.5
786					38	33.3
787					28	9.8
788					39	20.9
789					30	9.6
790					34	16.1
791					34	15.4
792					31	7.8
793					37	10.9
794					31	10.5
795					29	11.3
796					25	14.8
797					30	27.9
798					35	15.2
799					30	10.9
800					27	7.9
801					32	6.8
802					31	9.6
803					29	29.9
804					42	35.9
805					37	3.7
806					30	24.1
807					30	7.8
808					29	10
809					30	30.2
810					35	20.2
811					34	73.9
812					27	8.5
813					31	9.8
814					28	20.1
815					32	8
816					29	15.2
817					30	8
818					27	7.5
819					29	8.7
820					33	22
821					24	14.8
822					29	6.7
823					29	13.2
824					30	14.9
825					40	5.9
826					29	5.2
827					38	14
828					34	30.6
829					31	12.4
830					29	8.7
831					35	23.7
832					34	7.9
833					30	4
834					31	7.1
835					33	16.2
836					38	7.4
837					35	11.6
838					29	17.6
839					28	7.4
840					30	9
841					24	12.9
842					33	15.4
843					31	10.8
844					38	11.8
845					33	16.2
846					27	132.8
847					35	19.9
848					30	12.6
849					33	9.1
850					31	9.9
851					30	21.1
852					38	11.2
853					27	27.3
854					34	10.3
855					32	10.8
856					28	14.6
857					35	21.4
858					23	9.7
859					31	22.5
860					29	10.3
861					37	18
862					32	9.8
863					30	10.9
864					29	18.7
865					32	14.3
866					33	16.4
867					33	30.8
868					28	16.3
869					33	7.5
870					29	12.2
871					32	7.2
872					28	16.4
873					29	15.3
874					30	10.3
875					33	11
876					28	39.2
877					33	11.2
878					29	9.7
879					29	19.7
880					32	19.3
881					34	10.6
882					29	88.3
883					37	14.5
884					31	10
885					29	17
886					30	7.3
887					30	7.4
888					27	18
889					25	11
890					31	13.7
891					28	9
892					38	22.1
893					30	11.6
894					31	32
895					26	11.6
896					31	20.8
897					35	60.2
898					32	80.2
899					25	45.4
900					31	31.5
901					34	45.2
902					32	14.1
903					27	10.2
904					30	17.9
905					28	4
906					36	44
907					34	7.7
908					30	47.6
909					28	4.3
910					43	97.1
911					30	8.9
912					28	5.8
913					30	9.1
914					31	14.9
915					25	15.8
916					36	10.1
917					29	9.9
918					30	11.5
919					27	11.4
920					29	6.4
