# Supplementary material for: Ferroptosis and its potential role in gestational diabetes mellitus: updated evidence from pathogenesis to therapy
Source: Front Endocrinol (Lausanne). 2023 Aug 18;14:1177547. doi: 10.3389/fendo.2023.1177547 (PMC10471987; doi:10.3389/fendo.2023.1177547)
Supplement: Supplementary file 3 [file Table_2.csv]

	adj.P.Val	P.Value	logFC	change
RPS6KA6	0.928712390823348	0.000117155000783684	0.257688286402328	UP
MIR4534	0.928712390823348	0.00013422453736522	0.158026717325908	UP
CBX1P1	0.928712390823348	0.000163377945518603	0.144422312075973	UP
HLA-DQA2	0.928712390823348	0.000181624791394515	-0.338696122471839	DOWN
IGLV7-43	0.928712390823348	0.000186495701327221	-0.206550312676011	DOWN
OTTHUMG00000161674	0.928712390823348	0.000204824245717735	0.129754481214799	UP
BABAM1	0.928712390823348	0.000215480441990086	0.132552677963388	UP
PITHD1	0.928712390823348	0.000276453413515112	0.131918844502044	UP
FGL2	0.928712390823348	0.000303009147110656	-0.395908650441629	DOWN
OTTHUMG00000008928	0.928712390823348	0.000485103533200193	0.114748727014529	UP
DTNA	0.928712390823348	0.000508315132877874	-0.0619757838741672	NOT
P2RY14	0.928712390823348	0.000521454709181333	-0.447868599798387	DOWN
TRAV41	0.928712390823348	0.00063870271245869	-0.108521781474014	DOWN
CLEC4E	0.928712390823348	0.000647183508855447	-0.150645483854967	DOWN
HLA-DQA1	0.928712390823348	0.000650210873731914	-0.260835971646188	DOWN
CELF2	0.928712390823348	0.000653419262582337	-0.0764556701548926	NOT
GLRX5	0.928712390823348	0.000679490538355141	0.102728573716716	UP
MFGE8	0.928712390823348	0.000683073518290782	-0.162656789762546	DOWN
C2orf88	0.928712390823348	0.000700718332777707	0.150931232438873	UP
KLHDC3	0.928712390823348	0.000736208876529026	0.122249435275855	UP
OTTHUMG00000163719	0.928712390823348	0.000745610431972584	0.0849210896937396	NOT
MBLAC2	0.928712390823348	0.000811965258083747	-0.071876185883899	NOT
HLA-B	0.928712390823348	0.000856527975011517	-0.314657120127692	DOWN
COX7B	0.928712390823348	0.000894693991371219	0.146443592197899	UP
FKBP5	0.928712390823348	0.000905060007901745	-0.132900914106504	DOWN
SDHAP3	0.928712390823348	0.00100917567086538	-0.0816117681131603	NOT
SLAMF6	0.928712390823348	0.00101026649942661	-0.14411642717134	DOWN
C14orf132	0.928712390823348	0.00101174184102846	-0.0712506279281877	NOT
GPR174	0.928712390823348	0.00102432511144403	-0.131714982014849	DOWN
CHRDL1	0.928712390823348	0.00114126718739559	-0.339601570196492	DOWN
OTTHUMG00000010648	0.928712390823348	0.00116948114353794	0.100165825108809	UP
CFH	0.928712390823348	0.00117533024784107	-0.212428551747312	DOWN
LOC729603	0.928712390823348	0.00118960797016175	-0.120844675051203	DOWN
ZNF792	0.928712390823348	0.00120014838234145	0.0677838593349964	NOT
DEPDC1B	0.928712390823348	0.00121673240128032	0.316916595830131	UP
AKIRIN1	0.928712390823348	0.00122663509275729	0.127653803539424	UP
SOD2	0.928712390823348	0.00123014934153164	-0.213500886872762	DOWN
SNORD97	0.928712390823348	0.00126084302828967	0.179656376248078	UP
PARM1	0.928712390823348	0.00129621785145992	-0.253025266769074	DOWN
OTTHUMG00000020681	0.928712390823348	0.00132418609580489	-0.163070792738738	DOWN
BMPR1B	0.928712390823348	0.0013321610517438	-0.0431876574660794	NOT
CD96	0.928712390823348	0.00133942923605224	-0.0708631284082184	NOT
LOC728730	0.928712390823348	0.00135531379736943	0.0477124549731167	NOT
COX17	0.928712390823348	0.00140608987337368	0.14713450864055	UP
PRELP	0.928712390823348	0.00143443592648675	-0.130419380600362	DOWN
C9orf135-AS1	0.928712390823348	0.00146883821248278	0.0784506264400919	NOT
HLA-H	0.928712390823348	0.00149800839295747	-0.204819633016515	DOWN
PINK1	0.928712390823348	0.00153252810656499	0.112756748799924	UP
OTTHUMG00000133696	0.928712390823348	0.00157729537247428	-0.0612706796114963	NOT
IL1RL1	0.928712390823348	0.00158326934351019	-0.604243449996802	DOWN
CD2BP2	0.928712390823348	0.00160026656526259	0.0692334945596516	NOT
CEP85	0.928712390823348	0.00173769174704175	0.194480182635687	UP
CXCL13	0.928712390823348	0.00173947523087252	-0.112932606278803	DOWN
OMD	0.928712390823348	0.0018168922753072	-0.239799388248849	DOWN
ABI3BP	0.928712390823348	0.00183567782862283	-0.437167438492065	DOWN
PRNP	0.928712390823348	0.00184874569507307	-0.128144045874937	DOWN
MMP19	0.928712390823348	0.00186322132445851	-0.13429775766449	DOWN
HIST3H2A	0.928712390823348	0.00189552050364689	0.1796479281554	UP
ZYG11A	0.928712390823348	0.00189878550580815	0.0357691399289548	NOT
LOC100505985	0.928712390823348	0.00191102744677245	-0.0878563685995903	NOT
ITGAX	0.928712390823348	0.00195005349969769	-0.0693324350998497	NOT
UQCRHL	0.928712390823348	0.00197001043040908	0.155844530185929	UP
GBP1	0.928712390823348	0.00201322224513647	-0.248539692876345	DOWN
IGHV3-72	0.928712390823348	0.00215940197123515	-0.234759556067589	DOWN
OTTHUMG00000018320	0.928712390823348	0.00216466030394666	0.12749845754928	UP
CXCL9	0.928712390823348	0.00221462878144559	-0.753026084341399	DOWN
KLRC1	0.928712390823348	0.00223985498940035	-0.0887375484351005	NOT
TMEM231	0.928712390823348	0.00236726999180756	-0.051694860231053	NOT
PGR	0.928712390823348	0.00241541142437135	-0.0426489852150551	NOT
CST7	0.928712390823348	0.00244040145812351	-0.15821370983743	DOWN
LOC100505495	0.928712390823348	0.00251523850544746	-0.134907436939967	DOWN
TMEM255A	0.928712390823348	0.00251847056845432	-0.0466019503808255	NOT
EIF3F	0.928712390823348	0.00254270363842674	0.0904502415994592	NOT
SPINK6	0.928712390823348	0.00257182578361259	0.0675802819220421	NOT
MEDAG	0.928712390823348	0.00264347373035233	-0.121199836461534	DOWN
MIR30B	0.928712390823348	0.0026634215773274	-0.105425874183948	DOWN
IGFBP7	0.928712390823348	0.00267653761370738	-0.351920449772788	DOWN
HLA-E	0.928712390823348	0.00267787586253353	-0.222812731182801	DOWN
SNRPC	0.928712390823348	0.00268821824645045	0.077338815684203	NOT
KLRB1	0.928712390823348	0.0026889087782545	-0.0974699265873027	NOT
CCL4	0.928712390823348	0.00270455938930792	-0.214892093461982	DOWN
OTTHUMG00000155789	0.928712390823348	0.00270520082036469	0.0695104912954418	NOT
PILRA	0.928712390823348	0.00270802032604732	-0.11930724903994	DOWN
HLA-J	0.928712390823348	0.00274621535913023	-0.186472525841656	DOWN
RRAS2	0.928712390823348	0.00276453569249374	0.143043586213513	UP
MFSD5	0.928712390823348	0.00279253648296192	0.0470037216781858	NOT
OTTHUMG00000153445	0.928712390823348	0.0027965759026167	-0.0804876738671285	NOT
PROK1	0.928712390823348	0.00279663473977962	-0.210886489935359	DOWN
OTTHUMG00000161177	0.928712390823348	0.00283576296851543	-0.116885200348823	DOWN
RGS1	0.928712390823348	0.00295656340239595	-0.207102237439195	DOWN
HLA-C	0.928712390823348	0.00298951496337324	-0.2283427530722	DOWN
VAMP8	0.928712390823348	0.00300976882825051	0.132084798339092	UP
OTTHUMG00000153152	0.928712390823348	0.00307357652143354	0.0646832481918822	NOT
SLAMF7	0.928712390823348	0.00310844759772745	-0.199252792770739	DOWN
CD81	0.928712390823348	0.00314875479388961	-0.110643474286354	DOWN
AXL	0.928712390823348	0.00316798652361688	-0.103791038562469	DOWN
PAGE2B	0.928712390823348	0.00322466268533736	0.122094801907322	UP
CXCL10	0.928712390823348	0.0032330157360287	-0.7117324296755	DOWN
PRF1	0.928712390823348	0.00325371030166755	-0.0946824314516146	NOT
DKK1	0.928712390823348	0.00326959647436295	-0.665529998911931	DOWN
OTTHUMG00000160989	0.928712390823348	0.00331560935401352	0.0542838059235784	NOT
OTTHUMG00000160373	0.928712390823348	0.00331927770328657	-0.119589300147211	DOWN
CTSK	0.928712390823348	0.00332557201832518	-0.217737361039108	DOWN
NDUFB10	0.928712390823348	0.00332949309483442	0.13637981312404	UP
C1orf192	0.928712390823348	0.00341763495151274	-0.0853129625256028	NOT
HSD11B1	0.928712390823348	0.00341964322595882	-0.350280554403484	DOWN
TMCC2	0.928712390823348	0.00347535363044305	0.0796731911642325	NOT
OTTHUMG00000163488	0.928712390823348	0.00348821227703098	-0.0894824427163341	NOT
ANKRD22	0.928712390823348	0.0035022847072199	-0.0921089090341782	NOT
GZMA	0.928712390823348	0.00353310088819686	-0.190960278337814	DOWN
SH3BP5	0.928712390823348	0.00357279615493658	-0.172108755264339	DOWN
ALDH1A2	0.928712390823348	0.00362749976174817	-0.0897192020929332	NOT
IL2RG	0.928712390823348	0.00368330371718388	-0.156502482838903	DOWN
CCL3	0.928712390823348	0.00369490442148304	-0.124045453052997	DOWN
OTTHUMG00000041413	0.928712390823348	0.00372854398775551	-0.184901303475423	DOWN
CD86	0.928712390823348	0.00373930420157751	-0.118140712421597	DOWN
NKG7	0.928712390823348	0.00379023795430187	-0.109363949460768	DOWN
RORB	0.928712390823348	0.00382357088616258	-0.163676644137225	DOWN
CCDC152	0.928712390823348	0.00384223261392528	0.0464543697196609	NOT
NDUFAF2	0.928712390823348	0.00387949568361238	-0.0587999431963642	NOT
PDE8B	0.928712390823348	0.00392384346362275	-0.0715759936795961	NOT
WBSCR16	0.928712390823348	0.00396511828997406	0.0628252130536318	NOT
CPXM1	0.928712390823348	0.0039711500172075	-0.190984270721328	DOWN
FABP5	0.928712390823348	0.00401805613199505	0.12420020518113	UP
UBXN1	0.928712390823348	0.00407311762162478	0.0541303913370417	NOT
SAMD9L	0.928712390823348	0.0041013776078347	-0.284721441580263	DOWN
BIRC3	0.928712390823348	0.00413648432663772	-0.0821449969598058	NOT
EML2	0.928712390823348	0.00413943752153997	0.0572767953788995	NOT
CCL4L1	0.928712390823348	0.00415928083611941	-0.107189420874936	DOWN
AICDA	0.928712390823348	0.00420876536656357	0.147265305347543	UP
ZBED1	0.928712390823348	0.00421261878768238	0.085935268401176	NOT
SNORD115-21	0.928712390823348	0.00430807507881632	-0.360444891497058	DOWN
FAM115C	0.928712390823348	0.00431713370213042	-0.104480882248463	DOWN
ZNF30	0.928712390823348	0.00436373198801567	0.0478919802707347	NOT
GALNT15	0.928712390823348	0.0044094050681649	-0.0811312724654387	NOT
SULF2	0.928712390823348	0.00441612053464365	-0.123443035682287	DOWN
NLGN4Y-AS1	0.928712390823348	0.00445254200070973	0.0747112362071167	NOT
SPATS2L	0.928712390823348	0.00447027608080613	-0.121786273153482	DOWN
IGHV1-46	0.928712390823348	0.00454845718072621	-0.235805475646444	DOWN
ACSL5	0.928712390823348	0.00456215149708772	-0.179948981214801	DOWN
NTPCR	0.928712390823348	0.00458948633373717	0.0759596440652195	NOT
BTN3A3	0.928712390823348	0.00459807419444111	-0.0755237397273421	NOT
XAGE-4	0.928712390823348	0.00467328315364246	0.132006654265874	UP
CD69	0.928712390823348	0.00467560565882815	-0.0959128014912976	NOT
SETDB2	0.928712390823348	0.00470558214782239	-0.0614321698508715	NOT
RPS11	0.928712390823348	0.00477871518408794	0.0901888873527863	NOT
NBLA00301	0.928712390823348	0.00479240928300096	-0.0499532668490805	NOT
CIAPIN1	0.928712390823348	0.00485827793768798	0.0919740743887569	NOT
DYNLT3	0.928712390823348	0.00489500184777869	0.120467642881146	UP
MGP	0.928712390823348	0.00491439897325035	-0.241342278689837	DOWN
LMOD2	0.928712390823348	0.00494096781172244	0.0454277849782372	NOT
FABP5P7	0.928712390823348	0.00497884410774413	0.31301432749296	UP
C19orf43	0.928712390823348	0.00498473188245969	0.106098766865077	UP
NCRUPAR	0.928712390823348	0.00499273072689125	-0.0737563476222483	NOT
LIPN	0.928712390823348	0.00504042122197454	-0.0443928527905784	NOT
AIM1L	0.928712390823348	0.00511964895931767	0.0844737604326635	NOT
PRUNE2	0.928712390823348	0.00512846675767157	-0.097740744559653	NOT
CHMP4B	0.928712390823348	0.00513380969771239	0.0637143146281343	NOT
ALDH1A1	0.928712390823348	0.0051407811192978	-0.204745452412954	DOWN
PTPN13	0.928712390823348	0.00517425129970997	-0.0623084248031884	NOT
CXCL11	0.928712390823348	0.00521456411116502	-0.163264648585511	DOWN
OTTHUMG00000161535	0.928712390823348	0.00525197398724839	-0.0784484713901701	NOT
FOXO1	0.928712390823348	0.00528840252953228	-0.0726777051011291	NOT
OTTHUMG00000014332	0.928712390823348	0.00532113134994966	0.0799248643113151	NOT
OTTHUMG00000154428	0.928712390823348	0.00539073219052018	0.0838274699980786	NOT
DEFB105A	0.928712390823348	0.00542152189123883	0.0539886446812581	NOT
LSM14B	0.928712390823348	0.00548987517411237	0.0477997205421152	NOT
C11orf49	0.928712390823348	0.00554914734622694	-0.0572632469598044	NOT
SELE	0.928712390823348	0.00557980239724598	0.0455950008480537	NOT
IGHV1-8	0.928712390823348	0.00558222128243801	-0.231725520577319	DOWN
OTTHUMG00000153856	0.928712390823348	0.00562086213842615	0.0799955735727074	NOT
CPQ	0.928712390823348	0.00568618077785029	-0.0492023982494878	NOT
CRISPLD2	0.928712390823348	0.00575996360211245	-0.194834642057092	DOWN
OTTHUMG00000017570	0.928712390823348	0.00576246800814571	0.0927916548259073	NOT
LGALS9	0.928712390823348	0.00577801462065584	-0.0920525857014871	NOT
OTTHUMG00000011012	0.928712390823348	0.00586449136253753	-0.0716493214925746	NOT
OTTHUMG00000008038	0.928712390823348	0.00587994777913378	-0.0966354801747329	NOT
FABP5P1	0.928712390823348	0.00589005996943026	0.277440809475805	UP
KIR3DS1	0.928712390823348	0.00598049172740811	-0.0851280391865092	NOT
OTTHUMG00000157216	0.928712390823348	0.00604034439474465	-0.0631309444764474	NOT
TNFRSF1B	0.928712390823348	0.00611718732309336	-0.0875809282194044	NOT
IRAK3	0.928712390823348	0.0061381596594328	-0.134086845934142	DOWN
SH3GLB2	0.928712390823348	0.00620313852151077	0.0697459260592641	NOT
OTTHUMG00000013262	0.928712390823348	0.00621535744657493	-0.0684186911082318	NOT
SNORD115-17	0.928712390823348	0.00629825405857066	-0.0970224775345627	NOT
SNORD115-19	0.928712390823348	0.00629825405857066	-0.0970224775345627	NOT
IGLV4-69	0.928712390823348	0.00631775929709164	-0.126297787858426	DOWN
RRAGC	0.928712390823348	0.00633993908029001	0.118054807363666	UP
IL18R1	0.928712390823348	0.00644783245092147	-0.081126812516001	NOT
GNG11	0.928712390823348	0.00654195169772808	0.225055818084356	UP
OR5B12	0.928712390823348	0.00656204119534248	0.0789719398201485	NOT
BTBD10	0.928712390823348	0.0065770973718422	0.152276040402584	UP
RNF14	0.928712390823348	0.00663797847382436	0.0695890100486416	NOT
HNRNPA0	0.928712390823348	0.00668290507990171	0.132246313812082	UP
OTTHUMG00000013378	0.928712390823348	0.00668926913163489	0.0910386833077297	NOT
GPI	0.928712390823348	0.00670354917891259	-0.0802065346582204	NOT
SDHA	0.928712390823348	0.00670388291192714	-0.0915103397497452	NOT
RXFP1	0.928712390823348	0.0067675713849613	-0.0835175514272914	NOT
MAP1LC3B	0.928712390823348	0.00679646737004175	0.114866403561829	UP
OTTHUMG00000021379	0.928712390823348	0.00684597794700331	0.0789566395129278	NOT
CFHR4	0.928712390823348	0.00685591132668592	-0.0321399673259095	NOT
OTTHUMG00000035627	0.928712390823348	0.00687545363516358	0.0606348322772661	NOT
ARFGAP2	0.928712390823348	0.00689745047621323	0.062592244751662	NOT
AKR7A2P1	0.928712390823348	0.00694977692532223	-0.105920423723121	DOWN
MAP1B	0.928712390823348	0.00702008157930966	-0.125515221294164	DOWN
AADACL2	0.928712390823348	0.0070353268302486	-0.0766622068292389	NOT
DOCK10	0.928712390823348	0.00703679577759313	-0.100646709453406	DOWN
HIST1H2BG	0.928712390823348	0.00706151553823855	0.230381491679465	UP
FABP4	0.928712390823348	0.00708236371522993	0.32914204001856	UP
OTTHUMG00000155617	0.928712390823348	0.00710140676584642	-0.0515149442364318	NOT
OTTHUMG00000160395	0.928712390823348	0.0071541753189984	-0.0589409115463395	NOT
CHI3L2	0.928712390823348	0.00721620593101197	-0.0691722329509097	NOT
LUM	0.928712390823348	0.00729323456217674	-0.407218444764466	DOWN
HLA-DRB3	0.928712390823348	0.00733506614323081	-0.291591467805939	DOWN
KLRC2	0.928712390823348	0.00741429078859159	-0.0559838971934217	NOT
EMP3	0.928712390823348	0.00743170155818105	-0.275859012960832	DOWN
XAF1	0.928712390823348	0.00743709568667677	-0.157078744879674	DOWN
LCE3E	0.928712390823348	0.00745499971300173	-0.0715177020769344	NOT
IER3	0.928712390823348	0.00749150960690234	-0.148553090917821	DOWN
OTTHUMG00000035893	0.928712390823348	0.0075294590477047	-0.0793982729774712	NOT
RFTN1	0.928712390823348	0.00764030208028606	-0.059527180203534	NOT
OTTHUMG00000160444	0.928712390823348	0.00771163848072771	0.0809393412538402	NOT
IGFBP5	0.928712390823348	0.00771828788515888	-0.226820866743473	DOWN
PLEKHH2	0.928712390823348	0.00771979887722232	-0.0467157972190226	NOT
TSPAN9-IT1	0.928712390823348	0.00773352937534453	0.072574225678443	NOT
MRPS16	0.928712390823348	0.00773689123540836	0.0791870040322573	NOT
IFIT3	0.928712390823348	0.0077791715723308	-0.112201556419614	DOWN
NDUFA10	0.928712390823348	0.00781297592789395	0.0535489727022522	NOT
FBXO5	0.928712390823348	0.00781524666724152	-0.0499442401913734	NOT
C3	0.928712390823348	0.00784329510747336	-0.224520191556262	DOWN
ODF1	0.928712390823348	0.0078798910133792	-0.0493088348534321	NOT
TCN2	0.928712390823348	0.00788524153272023	-0.0618042248783937	NOT
SNORD115-41	0.928712390823348	0.00796177679392894	-0.203684757760497	DOWN
SCIMP	0.928712390823348	0.0079700538922763	-0.107607808659756	DOWN
OTTHUMG00000019752	0.928712390823348	0.00799534278938436	-0.0704695581317214	NOT
PLCE1-AS1	0.928712390823348	0.00803581067158438	0.382496392617125	UP
LOC100506457	0.928712390823348	0.00809074451153355	0.0497273594230028	NOT
IGHV4-59	0.928712390823348	0.00811420920342043	-0.166178320692524	DOWN
SNORD115-15	0.928712390823348	0.0081299319282816	-0.368244026841719	DOWN
MTHFD1L	0.928712390823348	0.00815785689506311	-0.0863485384664644	NOT
ZNF705A	0.928712390823348	0.0081593833983772	0.0538293236367116	NOT
CLLU1	0.928712390823348	0.00819030493492902	-0.0410396039106509	NOT
IGFBP1	0.928712390823348	0.00819043492736378	-0.816921878104202	DOWN
YOD1	0.928712390823348	0.00822895586579704	0.0738354550451215	NOT
UBE2M	0.928712390823348	0.00831907033384578	0.143339006432415	UP
KIAA1377	0.928712390823348	0.00833605045732115	-0.0381312069572459	NOT
GBP1P1	0.928712390823348	0.00833820493232222	-0.0886233810963928	NOT
YY1	0.928712390823348	0.00836804053310132	0.0653323294290793	NOT
ZNF8	0.928712390823348	0.00840956156884257	0.056146811099909	NOT
OR56A1	0.928712390823348	0.00843179554709766	-0.0856052404953931	NOT
GP6	0.928712390823348	0.00843520297881957	-0.0993152114375322	NOT
ERVV-1	0.928712390823348	0.00844393472631017	0.421778285058241	UP
CT47A7	0.928712390823348	0.00850703044566464	0.0671681131112378	NOT
SNORD115-5	0.928712390823348	0.00851820522729523	-0.427938539210512	DOWN
SNORD115-12	0.928712390823348	0.00851820522729523	-0.427938539210512	DOWN
IGKV2D-29	0.928712390823348	0.00853306911507808	-0.261689280801972	DOWN
EVI2B	0.928712390823348	0.00853970867604665	-0.199270137960831	DOWN
SNORD115-16	0.928712390823348	0.00857647932766698	-0.324546692044292	DOWN
MIR1255A	0.928712390823348	0.00858501821274095	-0.059497426747313	NOT
SAMD8	0.928712390823348	0.00858734467500697	0.0822538557987702	NOT
EIF3L	0.928712390823348	0.00859816022576407	0.0814574728942654	NOT
CNN1	0.928712390823348	0.00862516888970464	-0.0816948604070662	NOT
PTPRC	0.928712390823348	0.00865280592636045	-0.195829963805683	DOWN
LOC100129620	0.928712390823348	0.00869072309547251	0.0857983148361483	NOT
ZNF304	0.928712390823348	0.00869249291420702	0.0535895484671007	NOT
IGHV3-30	0.928712390823348	0.0087305826211426	-0.823881015392984	DOWN
OTTHUMG00000163336	0.928712390823348	0.00880441905997187	-0.0847665919098812	NOT
PARP9	0.928712390823348	0.00882741104286202	-0.142738226126472	DOWN
PARP4	0.928712390823348	0.00889135054224694	-0.182900501168073	DOWN
RASAL2-AS1	0.928712390823348	0.00890333140132003	0.0946223611271106	NOT
LINC00448	0.928712390823348	0.00894338151538523	0.0773805281458011	NOT
EFCAB2	0.928712390823348	0.00894444968635781	0.0456743640712984	NOT
HLA-DMA	0.928712390823348	0.00900727054525745	-0.294903841557862	DOWN
OTTHUMG00000014892	0.928712390823348	0.00902056115231818	0.0606531008704549	NOT
WIPI2	0.928712390823348	0.00902883013822383	0.0354470848294257	NOT
SNORD115-1	0.928712390823348	0.00906805057016176	-0.31527860511873	DOWN
LINC00391	0.928712390823348	0.00908990798193799	0.0886371873559897	NOT
OTTHUMG00000144165	0.928712390823348	0.00911252309164211	0.0800301488575266	NOT
MFSD4	0.928712390823348	0.00912925120154182	-0.0395654350678463	NOT
GPR183	0.928712390823348	0.00913155457906701	-0.166278121815796	DOWN
LGALS9B	0.928712390823348	0.00916662188661844	-0.0744365398025497	NOT
LINC00689	0.928712390823348	0.00916883164664449	0.0541776614023277	NOT
OTTHUMG00000017896	0.928712390823348	0.00929231829661163	-0.0869727602886616	NOT
HCAR2	0.928712390823348	0.00934849522930956	-0.111172033970175	DOWN
TACC2	0.928712390823348	0.00939587859402244	0.164319661594341	UP
TRPM1	0.928712390823348	0.00943728558286242	0.0363511902361737	NOT
SNORD115-22	0.928712390823348	0.00943818995405249	-0.430845684731823	DOWN
DCN	0.928712390823348	0.00946627217436922	-0.366664883112525	DOWN
OTTHUMG00000015221	0.928712390823348	0.00947203933910902	0.0530091715149767	NOT
GBP7	0.928712390823348	0.00949259013157228	-0.0424352948188691	NOT
OTTHUMG00000007703	0.928712390823348	0.00952677407893626	-0.0692823151801738	NOT
CCL8	0.928712390823348	0.00953485171327756	-0.12306400172811	DOWN
TXNIP	0.928712390823348	0.00954528557731066	-0.257741587829623	DOWN
IGHV3-48	0.928712390823348	0.00954898750033482	-0.490004900393625	DOWN
SNORD115-6	0.928712390823348	0.009557352102975	-0.397724273857528	DOWN
CECR1	0.928712390823348	0.00955758327090064	-0.105704251632105	DOWN
C1orf43	0.928712390823348	0.00956787970040745	0.104577546995004	UP
CLMP	0.928712390823348	0.00957277984914881	-0.108695871335766	DOWN
KLRC3	0.928712390823348	0.00958427005816825	-0.0656448213645673	NOT
HLA-A	0.928712390823348	0.00959326609591966	-0.284721000144009	DOWN
KCNQ5-AS1	0.928712390823348	0.00961684874548264	0.0560607383992573	NOT
OTTHUMG00000184165	0.928712390823348	0.00961840659811742	0.0752071624743964	NOT
IMPA2	0.928712390823348	0.00962020591355148	0.14468159579813	UP
GAB3	0.928712390823348	0.0096394036907204	-0.082037522961472	NOT
SLC16A6	0.928712390823348	0.00964364909028265	-0.0717915536034308	NOT
OTTHUMG00000019457	0.928712390823348	0.0096570292454741	-0.0589984256752469	NOT
DPPA3P2	0.928712390823348	0.00975196676810524	0.0710350083365321	NOT
POU5F1B	0.928712390823348	0.00977841274582023	0.0588277624647962	NOT
ID4	0.928712390823348	0.00978595566447216	-0.116477288546468	DOWN
OTTHUMG00000162452	0.928712390823348	0.00979593247489701	-0.102399462757616	DOWN
C9orf78	0.928712390823348	0.00982456058338237	0.0606074926875291	NOT
IGHV3-20	0.928712390823348	0.0098285920102859	-0.296167770993344	DOWN
SELENBP1	0.928712390823348	0.00985221534740098	0.132651372943864	UP
SIAH1	0.928712390823348	0.00986375484824487	0.0974108562787999	NOT
FAM174A	0.928712390823348	0.00986818638746609	0.0621280911418332	NOT
ATP11A	0.928712390823348	0.00988946630738735	-0.196958483614952	DOWN
LOC100996645	0.928712390823348	0.00989288690926801	-0.0681350168330788	NOT
LOC340515	0.928712390823348	0.00989961111221264	-0.049684187211982	NOT
SCARNA7	0.928712390823348	0.00992212662151515	0.146856898585506	UP
SNORD115-32	0.928712390823348	0.0099759860702355	-0.142786597606247	DOWN
RBM8A	0.928712390823348	0.00999621018352621	0.0870156972286198	NOT
HTR2B	0.928712390823348	0.0100090723024473	-0.111905352278547	DOWN
OTTHUMG00000002076	0.928712390823348	0.0100457529218032	0.0917248988415258	NOT
BTK	0.928712390823348	0.0100614387732798	-0.0618785444508463	NOT
IGKV1-5	0.928712390823348	0.0100951347768366	-0.391384891273043	DOWN
PARK7	0.928712390823348	0.0100962334011505	0.0687649734543019	NOT
KIAA0087	0.928712390823348	0.0101069598512293	0.104088898425498	UP
HLA-DRB5	0.928712390823348	0.0101235167876393	-0.610270430971582	DOWN
HLA-DQB1	0.928712390823348	0.0101551647213819	-0.124449164474528	DOWN
OTTHUMG00000159342	0.928712390823348	0.0101577105349499	-0.0879441353846651	NOT
SLC25A3	0.928712390823348	0.0101811027991091	0.108049812179978	UP
B2M	0.928712390823348	0.0102004787381512	-0.247499512752817	DOWN
SNORD115-11	0.928712390823348	0.0102068780815094	-0.431499979166668	DOWN
SNORD115-43	0.928712390823348	0.0102068780815094	-0.431499979166668	DOWN
UBE2T	0.928712390823348	0.0102088661981731	0.0739661768593196	NOT
FREM2-AS1	0.928712390823348	0.0102253542830223	0.0746160966941876	NOT
MYH11	0.928712390823348	0.010285802038252	-0.133686575316819	DOWN
LOC729911	0.928712390823348	0.0102974692819776	0.0458112978910652	NOT
WT1	0.928712390823348	0.01030060571408	-0.0601266180235527	NOT
ZEB1	0.928712390823348	0.010311222220063	-0.125839276561701	DOWN
PRSS23	0.928712390823348	0.0103534530311414	-0.0712084593413991	NOT
FIGF	0.928712390823348	0.0104965047732135	-0.0336234500608046	NOT
LOC728138	0.928712390823348	0.0105332211944904	0.0572323238447243	NOT
FECH	0.928712390823348	0.010556901432707	0.110019516161031	UP
CDC42-IT1	0.928712390823348	0.0105770743601292	-0.112281138856888	DOWN
ZFP36L2	0.928712390823348	0.0105791876418832	-0.0897054156266019	NOT
ARPC1A	0.928712390823348	0.0106375193606209	0.0818211358486902	NOT
PAGE2	0.928712390823348	0.0106689442657324	0.154674530305938	UP
PSMD5-AS1	0.928712390823348	0.0107022010969513	0.0834152076772892	NOT
FYN	0.928712390823348	0.0107193339694387	-0.0446851779473905	NOT
C9orf92	0.928712390823348	0.0107220396936067	0.0659372708973347	NOT
BAAT	0.928712390823348	0.0107695532893875	0.0515061637864815	NOT
LYZ	0.928712390823348	0.0107885363991888	-0.429296959981444	DOWN
OTTHUMG00000154786	0.928712390823348	0.0107987267266615	-0.0842431502176151	NOT
FAM3A	0.928712390823348	0.0108031087294997	0.05347668346774	NOT
PELO	0.928712390823348	0.0108341917128933	-0.0789592998271882	NOT
OTTHUMG00000154555	0.928712390823348	0.0108423330216643	-0.0561674571172563	NOT
RPS6KB2	0.928712390823348	0.0108472281285307	0.0720970954781075	NOT
CXCL12	0.928712390823348	0.010916876760557	-0.0427270708445358	NOT
MIR4782	0.928712390823348	0.0109623154347713	0.0611316461693545	NOT
APOO	0.928712390823348	0.0109806421113004	-0.142598529457886	DOWN
SNX29	0.928712390823348	0.010980901067818	-0.0928655782290093	NOT
CST4	0.928712390823348	0.0109988525599701	-0.0800315798131104	NOT
IL1B	0.928712390823348	0.011007412403309	-0.0989838568548418	NOT
CTSW	0.928712390823348	0.0110655376805403	-0.120766097542244	DOWN
MYL9	0.928712390823348	0.0110761570253148	-0.207573678123405	DOWN
PYHIN1	0.928712390823348	0.0110884149595602	-0.0385468985055049	NOT
OTTHUMG00000018052	0.928712390823348	0.0111129421311579	-0.0886605977662578	NOT
GSN-AS1	0.928712390823348	0.0111221129455581	-0.0866119320996548	NOT
KRTAP13-1	0.928712390823348	0.0111566904617277	-0.0674533090037768	NOT
HLA-DRB1	0.928712390823348	0.0111596703804012	-0.551933029633898	DOWN
LGALS9C	0.928712390823348	0.011272830799107	-0.0685664190748199	NOT
OTTHUMG00000018174	0.928712390823348	0.0113151014282388	-0.0900249001056057	NOT
APOL6	0.928712390823348	0.0113183723663819	-0.108025210253459	DOWN
FBXL2	0.928712390823348	0.0113513152287438	-0.0353402011008708	NOT
SLC20A1	0.928712390823348	0.0113963698082905	0.224429020353299	UP
KLHL7-AS1	0.928712390823348	0.0113975391649026	-0.0694927245743724	NOT
ATP2B2-IT1	0.928712390823348	0.0114573498864883	0.0669391759392592	NOT
GPR65	0.928712390823348	0.0114945275945063	-0.15519780857975	DOWN
SNORD115-25	0.928712390823348	0.0115217062314553	-0.187777908714158	DOWN
ME1	0.928712390823348	0.0115258716411776	-0.121419044114825	DOWN
NDUFA6	0.928712390823348	0.0115439532585599	0.143739999215945	UP
GBP5	0.928712390823348	0.0115826359369663	-0.187889302579365	DOWN
DDR2	0.928712390823348	0.011593175111911	-0.0620451560419877	NOT
IGHV3OR16-7	0.928712390823348	0.0115965632409084	-0.278945885176654	DOWN
APOC1P1	0.928712390823348	0.0116477848223176	-0.0942635257136493	NOT
SRP14	0.928712390823348	0.0117052372557851	0.0914078961373512	NOT
STAT1	0.928712390823348	0.0117595750066245	-0.253255983942973	DOWN
DNASE2	0.928712390823348	0.0118125254281964	-0.0895241621863843	NOT
SLC1A4	0.928712390823348	0.0118230005599391	-0.0399023240767411	NOT
C1orf140	0.928712390823348	0.0118277154396081	0.0470476132072433	NOT
UBE2QL1	0.928712390823348	0.0118765758492862	-0.0900444276753709	NOT
GZMB	0.928712390823348	0.0118811566349235	-0.118627789618535	DOWN
BCL2A1	0.928712390823348	0.0118823357488899	-0.102134183307733	DOWN
MTMR10	0.928712390823348	0.0118875503856815	0.193050327908982	UP
OAS2	0.928712390823348	0.0119000196332647	-0.187767628072198	DOWN
LOC100506530	0.928936505181479	0.0119339878217159	-0.279419495279698	DOWN
IGHV3-21	0.928936505181479	0.0119630069264594	-0.26230282858103	DOWN
LINC00443	0.930358813456965	0.0120114274897049	-0.0783383330613154	NOT
OTTHUMG00000015535	0.933463174077505	0.0120961015612819	0.047198853430618	NOT
OTTHUMG00000161427	0.933463174077505	0.0121224892787478	-0.043925302587366	NOT
EPS8	0.933463174077505	0.0121461493261419	-0.134292574508769	DOWN
TRAV13-1	0.933463174077505	0.0122815813286946	-0.0659591790194574	NOT
OGN	0.933463174077505	0.0123208051875095	-0.17367219671659	DOWN
ING3	0.933463174077505	0.0123452030689554	0.0616425571236547	NOT
GREB1	0.933463174077505	0.0123518739291311	-0.0570383968574006	NOT
IGHV4-34	0.933463174077505	0.0123540827131505	-0.135665585733488	DOWN
LOC286297	0.933463174077505	0.0123995819881903	-0.0499205532194091	NOT
HIST1H2AC	0.933463174077505	0.0124261694860295	0.138782018161163	UP
KLRC4	0.933463174077505	0.0124264867977842	-0.0584577419834864	NOT
TAS2R3	0.933463174077505	0.0124486866969441	-0.109256996431772	DOWN
STK39	0.933463174077505	0.0124904203902113	-0.0402064157866109	NOT
SRGN	0.933463174077505	0.0124958096392229	-0.279691703613031	DOWN
CST1	0.933463174077505	0.0125209405007155	-0.0701846403289839	NOT
GABARAPL2	0.933463174077505	0.0125379725506223	0.115581303795445	UP
CD248	0.933463174077505	0.0125649791430591	-0.208787300131211	DOWN
LOC100507507	0.933944628978043	0.0126134930992013	-0.0942146526817735	NOT
ACSS1	0.933944628978043	0.012641837370472	0.108977524105542	UP
OTTHUMG00000018612	0.933944628978043	0.0127179754065431	-0.0710782156938059	NOT
OTTHUMG00000157151	0.933944628978043	0.0127417266534082	0.0900264346518149	NOT
OTTHUMG00000163952	0.933944628978043	0.0127421277056793	-0.0662987078773045	NOT
IGLC7	0.933944628978043	0.0128191730141257	-0.732731381352412	DOWN
TERF1P5	0.933944628978043	0.0128426941390016	-0.0671293680875586	NOT
UQCR10	0.933944628978043	0.0128721554800343	0.126235153225808	UP
OTTHUMG00000086701	0.933944628978043	0.0128944389852962	0.0592967664490516	NOT
SNORD115-42	0.933944628978043	0.0128961009412917	-0.363615847470239	DOWN
SIGLEC12	0.933944628978043	0.0129944569376831	-0.0501686691308256	NOT
OTTHUMG00000015716	0.933944628978043	0.0130550119734059	0.0826787198060659	NOT
IGKV3-11	0.933944628978043	0.0131825575543503	-0.310684581573223	DOWN
MRPL54	0.933944628978043	0.0132274865150503	0.124336404985914	UP
SNORD115-44	0.933944628978043	0.013265215704527	-0.334404070004483	DOWN
ACTR3B	0.933944628978043	0.0133386450065325	0.0651376160394257	NOT
PSG10P	0.933944628978043	0.0134277144182109	0.158221858534946	UP
PREB	0.933944628978043	0.0134344043239146	0.084422233966972	NOT
SERPINA3	0.933944628978043	0.0134667383670295	-0.0949934041858693	NOT
POLR2G	0.933944628978043	0.0135036914302079	0.104786837205581	UP
ABCC3	0.933944628978043	0.0135044897321857	-0.0782784626376083	NOT
SLAMF8	0.933944628978043	0.0135061810724765	-0.0854992163978521	NOT
RAD21-AS1	0.933944628978043	0.0135350446521394	0.0697252606246792	NOT
SNORD115-40	0.933944628978043	0.0135526911306467	-0.290049978974654	DOWN
LOC100133286	0.933944628978043	0.0135710272181768	-0.0649446569220427	NOT
CDK14	0.933944628978043	0.013615742123303	-0.0763311234799025	NOT
MIR4268	0.933944628978043	0.01364598665294	0.0745387424315149	NOT
APOBEC4	0.933944628978043	0.0136516503812193	0.0470451793874802	NOT
OTTHUMG00000078481	0.933944628978043	0.0136842247644456	-0.0591676612903225	NOT
OTTHUMG00000160363	0.933944628978043	0.0136912839283037	-0.0617166263120845	NOT
OTTHUMG00000041453	0.933944628978043	0.0137480914406523	0.0693384921674958	NOT
PAMR1	0.933944628978043	0.0137488883298732	-0.0904407023969522	NOT
OTTHUMG00000013243	0.933944628978043	0.0137490940479886	-0.0612884691500257	NOT
HRNR	0.933944628978043	0.0138057784303777	-0.109897266993089	DOWN
SLIRP	0.933944628978043	0.0138201718239467	0.128292055459551	UP
NDRG1	0.933944628978043	0.0138780078774072	-0.284749057435681	DOWN
LOC100506047	0.933944628978043	0.0138894483382671	0.0786138223726303	NOT
TAGLN	0.933944628978043	0.0139061877109477	-0.117152932267666	DOWN
AGTRAP	0.933944628978043	0.0139064126425553	-0.05353311605543	NOT
OTTHUMG00000163812	0.933944628978043	0.0139278966821384	0.0621422475838456	NOT
MIR1204	0.933944628978043	0.0140008491179638	-0.0308504030017915	NOT
WDR13	0.933944628978043	0.0140928201549151	0.0429103579749075	NOT
DCUN1D2-AS1	0.933944628978043	0.0141156602282587	-0.0580294220110087	NOT
IGKV4-1	0.933944628978043	0.0141659298689476	-0.357246155129929	DOWN
SNORD115-4	0.933944628978043	0.0141692582259685	-0.0938486637864833	NOT
LOC100507584	0.933944628978043	0.014184504277422	0.0629249952716959	NOT
BUD31	0.933944628978043	0.0142618263525832	0.0464358183163718	NOT
TREM2	0.933944628978043	0.014262472829133	-0.0649092777297779	NOT
OTTHUMG00000162724	0.933944628978043	0.0142835146148416	0.0686625723246279	NOT
IFI35	0.933944628978043	0.014310456254761	-0.0957078982654913	NOT
SNX15	0.933944628978043	0.0143199018239073	0.0421583750160002	NOT
IFI44L	0.933944628978043	0.014320912078643	-0.215603824196748	DOWN
LAMTOR1	0.933944628978043	0.0143497885705493	0.067212954285071	NOT
IGHV3-66	0.933944628978043	0.0143740523129196	-0.397379417106696	DOWN
IL1RN	0.933944628978043	0.0143840813724582	-0.0594869383160526	NOT
C1orf162	0.933944628978043	0.014396296765349	-0.173251275953665	DOWN
ADARB1	0.933944628978043	0.0144342785344868	-0.0583856374007965	NOT
HLA-F	0.933944628978043	0.0144415968231647	-0.147787919130827	DOWN
WDR66	0.933944628978043	0.0144805701006092	0.0356402563204052	NOT
FOSL2	0.933944628978043	0.01448720728585	-0.0915124593414021	NOT
OTTHUMG00000163628	0.933944628978043	0.0144958714665646	0.0590541143673153	NOT
COL18A1-AS2	0.933944628978043	0.0145124928231134	-0.0693325953981083	NOT
SUMO2	0.933944628978043	0.0145881645758763	0.0814864068900416	NOT
TOMM20	0.933944628978043	0.0146002552113334	0.0797605508352506	NOT
SNORD18A	0.933944628978043	0.0146070631223122	0.308912849734381	UP
BCL6	0.933944628978043	0.014638682581571	-0.227875010784691	DOWN
OR8U1	0.933944628978043	0.0147136542493645	0.0559294798867116	NOT
EMP1	0.933944628978043	0.0147432645399478	-0.229526020625321	DOWN
RAB11FIP4	0.933944628978043	0.0147909745808479	0.050801322980667	NOT
SVILP1	0.933944628978043	0.0148399829561907	-0.0544801857558914	NOT
SYNPO2	0.933944628978043	0.0148644235844814	-0.078344840741809	NOT
ACSL1	0.933944628978043	0.0149019498933969	-0.104753078981057	DOWN
LOC100133050	0.933944628978043	0.0150122724580202	-0.103060072244623	DOWN
SNORD19	0.933944628978043	0.0150973930484479	-0.0703458462781628	NOT
LOC100653243	0.933944628978043	0.0151120136806848	-0.552100280353943	DOWN
RMND5B	0.933944628978043	0.0151442014924655	0.0303488576228892	NOT
SEMA3A	0.933944628978043	0.0151462277266528	-0.0831828036994375	NOT
OTTHUMG00000014787	0.933944628978043	0.0152156747957023	0.0805955606438804	NOT
CD4	0.933944628978043	0.0152311249798976	-0.0994276664746554	NOT
OTTHUMG00000163873	0.933944628978043	0.0152574958934585	0.0703149588293646	NOT
OTTHUMG00000020201	0.933944628978043	0.0152643727710007	0.072969754736302	NOT
FGA	0.933944628978043	0.0152881338375815	-0.0456399766865085	NOT
IFI44	0.933944628978043	0.0153044591416951	-0.104535629880313	DOWN
ATXN7L3B	0.933944628978043	0.0153154585873374	0.0510011192236286	NOT
PAGE5	0.933944628978043	0.015344752536722	0.0735409174347152	NOT
TTC9	0.933944628978043	0.0153492073480541	0.0994227473758329	NOT
KEL	0.933944628978043	0.015381348175386	0.0464213833045291	NOT
NDUFA1	0.933944628978043	0.015401117491582	0.131605689548127	UP
OTTHUMG00000015296	0.933944628978043	0.0154234622518375	0.0915243678635438	NOT
OTTHUMG00000155113	0.933944628978043	0.0154723177719669	-0.0852637908186127	NOT
RBBP4	0.933944628978043	0.0155012976859005	0.0709189144905249	NOT
NR6A1	0.933944628978043	0.0155114762327877	0.0522231786034286	NOT
C10orf115	0.933944628978043	0.015519054936773	0.0625572275825643	NOT
ATP6V1F	0.933944628978043	0.0155192827090804	0.131533253200204	UP
KCNK5	0.933944628978043	0.0155400279176003	0.154429981246795	UP
PRDM1	0.933944628978043	0.0155650539475546	-0.0847674972958306	NOT
OTTHUMG00000153466	0.933944628978043	0.015570517136242	-0.0587712545842938	NOT
OTTHUMG00000015885	0.933944628978043	0.0155809400713653	-0.0676913122599849	NOT
IGHV3-15	0.933944628978043	0.0155882418579641	-0.38930598449501	DOWN
OR7G3	0.933944628978043	0.0156202798502893	-0.0706811922283039	NOT
ATP6V0A4	0.933944628978043	0.0156477373819769	0.0432698450220794	NOT
OTTHUMG00000154664	0.933944628978043	0.0156538850610136	-0.068823862775218	NOT
STAT5A	0.934363191175579	0.0157550891077339	0.0754115498111876	NOT
CMTM1	0.934363191175579	0.0158337972986147	-0.0370562199100766	NOT
MXD1	0.934363191175579	0.0158974752032143	0.0887460916698677	NOT
AQP9	0.934363191175579	0.0159391164750247	-0.132676902745777	DOWN
CLTA	0.934363191175579	0.0159733672526785	0.0739705419066796	NOT
HS1BP3	0.934363191175579	0.0159821761585979	0.0383076684907824	NOT
OTTHUMG00000013631	0.934363191175579	0.0160042652020788	0.080614738527264	NOT
IGHV3-7	0.934363191175579	0.0160247839026675	-0.386189432219663	DOWN
PLEKHM2	0.934363191175579	0.0160461144352762	0.0902169065860194	NOT
PHF5A	0.934363191175579	0.0160747176479149	0.0844489495487677	NOT
FPR3	0.934363191175579	0.0161270707645352	-0.215603555699566	DOWN
OTTHUMG00000164807	0.934363191175579	0.0161471584020483	-0.0526526996447774	NOT
BCAR4	0.934363191175579	0.0161493865216623	0.213528488911283	UP
OTTHUMG00000161808	0.934363191175579	0.0161574117640811	0.0706750546914989	NOT
FAM32A	0.934363191175579	0.0161715681275848	0.0861821070468469	NOT
BBS1	0.934363191175579	0.0161741012722804	0.0439802216141798	NOT
HLA-DRB4	0.934363191175579	0.0162128056812561	-0.477802063668076	DOWN
FRMD6-AS2	0.934363191175579	0.0162231314762897	0.0623456560099815	NOT
IGHV3-74	0.934363191175579	0.016235335177521	-0.42489472779858	DOWN
USP27X	0.934545200023972	0.0162802175040131	0.28704870658922	UP
RS1	0.934545200023972	0.0163695006593232	0.0386869485567054	NOT
ZNF768	0.934545200023972	0.0163695559877651	0.055136869591653	NOT
LINC00493	0.934545200023972	0.0163844020048141	0.126089455365141	UP
FILIP1L	0.934545200023972	0.0164242424894408	-0.0842923048195097	NOT
FAM3B	0.934545200023972	0.0164873528039598	0.103325991631464	UP
MICU1	0.934545200023972	0.0164964706017754	0.0738785548995118	NOT
ANKRD1	0.934545200023972	0.0164981227923261	-0.090925602686573	NOT
OSTM1	0.934545200023972	0.016535559831792	0.105565919226829	UP
OTTHUMG00000022365	0.934545200023972	0.0165408906135937	-0.0482645446908614	NOT
SLA	0.940963028198931	0.0166849292817672	-0.0402746182795708	NOT
SNORD115-39	0.941100726356062	0.016775267750875	-0.154287970862137	DOWN
UBE2Q2	0.941100726356062	0.0167859747132563	-0.178167871175755	DOWN
IGHV3-53	0.941100726356062	0.0167998141218054	-0.23306404339478	DOWN
CYTH3	0.941100726356062	0.0168385819695821	0.125847130280336	UP
OTTHUMG00000151781	0.941100726356062	0.016863008067254	0.0952151004544266	NOT
ZMAT2	0.941100726356062	0.0169310619378047	0.0816074428443381	NOT
RAB5B	0.941100726356062	0.016993867733997	0.0537320797811045	NOT
RBM3	0.941100726356062	0.0170165384067217	0.123758834069378	UP
PRL	0.941100726356062	0.0170228365802485	-0.496687739183307	DOWN
GPD1	0.941100726356062	0.0170461035488307	0.0564017580325107	NOT
FLCN	0.941100726356062	0.0170489927321987	0.0463183312211948	NOT
GABRA4	0.941100726356062	0.0170527877935413	-0.178347377416157	DOWN
RAB11B-AS1	0.942357511873223	0.0171419632240921	0.0953544420122876	NOT
TRPC5OS	0.942357511873223	0.0171730166883001	0.0508823828405016	NOT
OTTHUMG00000016055	0.942357511873223	0.0172031731114765	0.0760295920538923	NOT
ZNF695	0.942357511873223	0.0172058180972646	0.0351918937211968	NOT
SAA3P	0.942357511873223	0.0172584346718766	0.0765750360503072	NOT
GYPB	0.942357511873223	0.0173362361494486	0.178051639048899	UP
CD53	0.942357511873223	0.0173534901342097	-0.187223802819382	DOWN
OTTHUMG00000152044	0.942357511873223	0.0174242302636008	0.078865015216973	NOT
OTTHUMG00000163574	0.942357511873223	0.0174305429168478	0.0767614864631323	NOT
SNORD41	0.942357511873223	0.0174371302141507	0.223576638120836	UP
INPP4A	0.942357511873223	0.0175212644615535	-0.0396411848438323	NOT
SLC2A3	0.942357511873223	0.01752214557653	-0.147875897545444	DOWN
OTTHUMG00000158994	0.942357511873223	0.0175465910133806	-0.0535054608134922	NOT
OR51V1	0.942357511873223	0.0175533675390484	0.0781708624551967	NOT
LOC100505633	0.942357511873223	0.0175745248911314	0.0905610278097777	NOT
CCDC178	0.942357511873223	0.0175816245096231	0.0515304953917037	NOT
BVES	0.942357511873223	0.0176007125497696	-0.0804165350582449	NOT
KLF11	0.942357511873223	0.0176244181156034	-0.0570675875976079	NOT
LOC154761	0.943864421246888	0.0177146568101618	-0.107885139144907	DOWN
IGHV3-33	0.943864421246888	0.0177265684307026	-0.59223218841206	DOWN
IL36RN	0.943864421246888	0.0177470751498927	0.139328814612132	UP
XPC	0.943864421246888	0.0177747643800579	-0.0549298744879687	NOT
MSN	0.944656952316443	0.0178578368377782	-0.172970184491809	DOWN
SMAGP	0.944656952316443	0.0178678778907424	0.137069245759727	UP
TRAF3IP3	0.944656952316443	0.0178855652478644	-0.0322273771121369	NOT
OTTHUMG00000021651	0.944656952316443	0.0179217767470046	0.0660476571940594	NOT
VGLL4	0.944656952316443	0.0179425216311196	-0.0361731523777538	NOT
HSPB6	0.949694922409344	0.0180925288924669	-0.14055539756145	DOWN
C1QC	0.949694922409344	0.0181389957768756	-0.297015879704302	DOWN
ZNF331	0.949694922409344	0.0181490248554846	-0.0642589785106269	NOT
ZBED2	0.949694922409344	0.0181611292394086	-0.0515902950268825	NOT
TRAPPC3	0.952037241862912	0.0182657006209772	0.0834303322132612	NOT
FXR2	0.952037241862912	0.0182675322577158	0.0482658018753206	NOT
LOC643406	0.954306445758394	0.0183419520718488	0.0605413233326919	NOT
PAEP	0.954939756090723	0.0184231787281108	-0.188813157466081	DOWN
ARHGAP15	0.954939756090723	0.0184484130111679	-0.0604517450556843	NOT
CHST15	0.954939756090723	0.0184868576252974	-0.0482182489199321	NOT
TSPY4	0.954939756090723	0.018506201631065	0.0430502849942394	NOT
LOC285419	0.954939756090723	0.0185270238218398	0.0964421857718873	NOT
IGLV2-18	0.954939756090723	0.0185487543283618	-0.435858078020995	DOWN
THBD	0.954939756090723	0.0185704188128304	-0.0756662777777759	NOT
SNORD115-38	0.956357682688773	0.0186305732864184	-0.132971079173068	DOWN
SASH1	0.956357682688773	0.0186598829529633	-0.206854252352155	DOWN
IGKV2D-26	0.964680300712916	0.0188821126049573	-0.32148102262545	DOWN
OTTHUMG00000160859	0.964680300712916	0.018884697684236	-0.0583488148521507	NOT
CPO	0.965581899825981	0.0189335910465797	0.0407052636648744	NOT
ACTR3BP6	0.968141165310734	0.0190526180777104	0.0712551310803877	NOT
RTN4RL1	0.968141165310734	0.0190705569906021	-0.0939094028577823	NOT
CD74	0.968141165310734	0.0191350327142971	-0.293275477086538	DOWN
AP2S1	0.968141165310734	0.0191360728885335	0.0910163340693781	NOT
OTTHUMG00000000507	0.968141165310734	0.0191404061480297	0.0508958179083456	NOT
IL9	0.970419462270055	0.0192168487594005	0.0507486552579359	NOT
OTTHUMG00000019251	0.970760518181928	0.0193672271629624	-0.0666893357974927	NOT
KCNMB4	0.970760518181928	0.0193861321025124	0.0489985787890412	NOT
OTTHUMG00000154620	0.970760518181928	0.0194628097703763	0.0534553924651182	NOT
IGKV3D-20	0.970760518181928	0.0194899997786675	-0.337625391817078	DOWN
IGHV3-49	0.970760518181928	0.0195290615906751	-0.235043945660523	DOWN
ITGAM	0.970760518181928	0.0195303097157784	-0.0707105794450866	NOT
TAP1	0.970760518181928	0.0195559576205608	-0.128426906410009	DOWN
OTTHUMG00000153054	0.970760518181928	0.0196307626270038	-0.0781040267697133	NOT
CRYBB2	0.970760518181928	0.0196947380994982	-0.0569769000896052	NOT
PSMD3	0.970760518181928	0.0197110329834177	0.0582761504256242	NOT
SGTA	0.970760518181928	0.0197162056211641	0.116910070292498	UP
HIST1H1B	0.970760518181928	0.019827733083963	0.137003245087685	UP
OTTHUMG00000156483	0.970760518181928	0.0198384974714621	0.0886080582677291	NOT
TMEM74B	0.970760518181928	0.0198981580567849	-0.137478411706351	DOWN
IL18BP	0.970760518181928	0.0199176607513219	-0.0886122669770897	NOT
OTTHUMG00000032099	0.970760518181928	0.0199323550463968	-0.0715590849734387	NOT
IFNA2	0.970760518181928	0.0199439034196401	-0.0486650875576031	NOT
C12orf56	0.970760518181928	0.0200285324487202	0.0361104930555554	NOT
MMD	0.970760518181928	0.020050628488784	0.240359018721194	UP
RPL27	0.970760518181928	0.0200634541997423	0.106359388424856	UP
FBXW10	0.970760518181928	0.0201420145664273	0.0349766808755749	NOT
MIR650	0.970760518181928	0.0201426675058097	-0.150106535314261	DOWN
MCPH1	0.970760518181928	0.0201687702745124	0.0796271115591374	NOT
FCGBP	0.970760518181928	0.0201762019739841	0.1282310718766	UP
NDUFS6	0.970760518181928	0.020182361099286	0.0752848303091387	NOT
CLEC10A	0.970760518181928	0.0202416833222836	-0.0484106583141353	NOT
FAS	0.970760518181928	0.0202419514069214	-0.0392376011744777	NOT
OTTHUMG00000162701	0.970760518181928	0.0202483693017077	0.0576693051235275	NOT
TRIM14	0.970760518181928	0.0203070344065617	-0.0659203689996195	NOT
OTTHUMG00000015847	0.970760518181928	0.0203138947940674	0.0613962903865848	NOT
MTDH	0.970760518181928	0.0203439394330433	-0.171537019817269	DOWN
OTTHUMG00000154799	0.970760518181928	0.0203485568327479	0.0533760272497434	NOT
ATL1	0.970760518181928	0.0203581215283199	-0.0363931303123408	NOT
ICOSLG	0.970760518181928	0.0203591016665013	-0.0644038036834358	NOT
LPAR1	0.970760518181928	0.020381166400651	-0.0743199809347823	NOT
MIR216A	0.970760518181928	0.0204821766308133	-0.0847209330997187	NOT
SNRPE	0.970760518181928	0.020523332081273	0.0605832016289023	NOT
STEAP4	0.970760518181928	0.020560368304368	-0.277234007680494	DOWN
GBP3	0.970760518181928	0.0205827299229532	-0.25302097243824	DOWN
PXDC1	0.970760518181928	0.0205901736138028	0.0829435644521208	NOT
SNORD115-34	0.970760518181928	0.0205930920475738	-0.521176258584549	DOWN
MIR4310	0.970760518181928	0.0206179284214326	-0.0770982952268966	NOT
ITGAV	0.970760518181928	0.020626284991452	0.160412403657831	UP
SP110	0.970760518181928	0.0206469803458694	-0.0867109347798269	NOT
CD68	0.970760518181928	0.0206577361631502	-0.253723214269715	DOWN
MIR548I3	0.970760518181928	0.0206962779499888	-0.101692205997184	DOWN
CBR1	0.970760518181928	0.020749523988951	-0.237454129848314	DOWN
CD2	0.970760518181928	0.0207857001847623	-0.0905888267409107	NOT
NRBF2	0.970760518181928	0.0208318438405082	0.066266361127111	NOT
NDUFB11	0.970760518181928	0.0208318717112182	0.0964307879384236	NOT
CLEC2B	0.970760518181928	0.0208678001170727	-0.119876881744434	DOWN
MT1M	0.970760518181928	0.0208911475043624	-0.092064455517157	NOT
GORAB	0.970760518181928	0.020917436814096	-0.0454866254000255	NOT
MORN3	0.970760518181928	0.0209198027862535	0.0866656797234997	NOT
ADAMTS5	0.971522599511346	0.0209676613452214	-0.121647934459806	DOWN
OTTHUMG00000153055	0.971935713476263	0.0210291429835389	0.0535042190780199	NOT
HLA-L	0.971935713476263	0.0210870927209771	-0.0841545511232704	NOT
IGHG4	0.971935713476263	0.0210940891494396	-0.466536359447006	DOWN
DSP	0.971935713476263	0.0211023738470336	-0.216213711245521	DOWN
RBP4	0.975387787698606	0.0212088850779312	-0.122409601926524	DOWN
IGHV1-3	0.975397358891832	0.0212563176132923	-0.439906296050948	DOWN
OTTHUMG00000152959	0.975397358891832	0.021272215495651	0.0909288463181621	NOT
NAIP	0.975419992167859	0.0213202530517986	-0.145398655609959	DOWN
MEIS1	0.975419992167859	0.0213358328654092	-0.0398682501440097	NOT
ST7-AS2	0.975703565125869	0.0214022042445276	0.0783309000576051	NOT
CD40LG	0.975703565125869	0.0214411333949411	0.0444862502720165	NOT
SNORD49A	0.975703565125869	0.0214774971678063	0.0623700713005642	NOT
HS6ST3	0.975703565125869	0.0214819434596935	-0.0719845753808261	NOT
SCARNA12	0.975703565125869	0.021574337596364	0.247672072292621	UP
CNR1	0.975703565125869	0.0215761937587621	-0.0490845802451383	NOT
LRRN4CL	0.975703565125869	0.0215793035340445	0.0536600272497427	NOT
FRAS1	0.975703565125869	0.0216063957114336	0.0813654847030199	NOT
TERF2IP	0.975703565125869	0.0216261751208937	0.0734979689820143	NOT
PRKD3	0.976472950666956	0.021684117484731	-0.153000539842552	DOWN
IGHV1-18	0.976472950666956	0.0217800214215066	-0.528169721438172	DOWN
IGHA2	0.976472950666956	0.0217935851089421	-0.0903903611991188	NOT
BAG6	0.976472950666956	0.0218174578782813	0.0482918773601471	NOT
MAOB	0.976472950666956	0.0218355388606607	-0.0816000955101153	NOT
TMEM198B	0.976472950666956	0.0218395830762649	-0.051609119135624	NOT
FAM72C	0.976472950666956	0.0218643999955196	0.0637061604742692	NOT
PRICKLE2	0.976681820634047	0.0219155269861191	-0.0529748416378668	NOT
COX7A2	0.976681820634047	0.0219633476634476	0.102837558515742	UP
PLA2G15	0.976681820634047	0.0220101049588229	-0.0487368892889153	NOT
SF3B14	0.976681820634047	0.0220490515125608	0.10295188560868	UP
RPS12	0.976681820634047	0.0221129159590045	0.0988196888760839	NOT
OTTHUMG00000152619	0.976681820634047	0.0221487100442688	0.0620199243791584	NOT
LOC100272216	0.976681820634047	0.0221596105023419	-0.143995489423324	DOWN
LUZP2	0.976681820634047	0.0221635733179314	0.0327132525041609	NOT
ABI3	0.976681820634047	0.0221691612167742	-0.065578718766	NOT
OTTHUMG00000162816	0.976681820634047	0.0222494103133061	0.0569632836501537	NOT
MIR495	0.976681820634047	0.0222725932689895	-0.109060991343445	DOWN
PHYHIPL	0.976681820634047	0.0223903209835229	0.182632735951102	UP
IGJ	0.976681820634047	0.0223905890654475	-0.273884893017154	DOWN
FREM3	0.976681820634047	0.0224102199036006	0.0356778972254217	NOT
SEMA4D	0.976681820634047	0.0224186293637637	-0.0310638938492103	NOT
LRRC32	0.976681820634047	0.0224301843297153	-0.0643475727886615	NOT
OR52J3	0.976681820634047	0.0224359230689508	0.0884386546498974	NOT
APOB	0.976681820634047	0.0224379256641376	0.0793855672363017	NOT
FBXO45	0.979988192900975	0.0225734322038019	0.0380244087461605	NOT
SLC28A2	0.979988192900975	0.0225773044279403	0.0521117277105714	NOT
LINC00892	0.980430605829862	0.0226409238609735	-0.061400454749104	NOT
OTTHUMG00000153756	0.980430605829862	0.0227060077033467	-0.0534390114407324	NOT
CCDC23	0.980430605829862	0.0227454570574327	0.127697422755053	UP
TNFSF13B	0.980430605829862	0.0227705476054839	-0.0833855149529574	NOT
IGHV3-23	0.980430605829862	0.0228542523060999	-0.692692305395547	DOWN
OTTHUMG00000161244	0.980430605829862	0.0228833559468318	0.0316326288882474	NOT
HPS3	0.980430605829862	0.0229026464590382	-0.17099961172715	DOWN
BTN3A2	0.980430605829862	0.0229370139853864	-0.0680864500768052	NOT
SAMSN1	0.980430605829862	0.0229691906010081	-0.109500243231567	DOWN
TAS2R43	0.980430605829862	0.0229958587817661	0.130557597710251	UP
NBEAP1	0.980430605829862	0.0229980418839086	0.212745252512159	UP
LOC100147773	0.980430605829862	0.0230098923704633	0.065019912346389	NOT
OTTHUMG00000149333	0.980430605829862	0.0230237614422728	-0.075422932395675	NOT
OR51I1	0.980430605829862	0.0231067740710434	-0.0857802843702	NOT
IGHV3-9	0.980430605829862	0.0231327512950683	-0.338619101574499	DOWN
OTTHUMG00000152656	0.980430605829862	0.0231854372561447	0.0615817070532501	NOT
MUC16	0.980430605829862	0.02320609550702	-0.0584577530241939	NOT
LOC100506368	0.980430605829862	0.0232426466985592	0.0540263028833836	NOT
MMRN1	0.980430605829862	0.0232480376251205	-0.16634112325589	DOWN
OTTHUMG00000156552	0.980430605829862	0.0232515770446133	0.0811513732638867	NOT
PDE9A	0.980430605829862	0.0233754794265864	-0.0298951580261138	NOT
TRIM16L	0.980430605829862	0.0233790741941184	0.0511301605062675	NOT
OTTHUMG00000035578	0.980430605829862	0.0233894683655377	-0.0807988737039174	NOT
NAA40	0.980430605829862	0.0233930755016471	0.0371758918170757	NOT
IMPA1	0.980430605829862	0.0234026598143103	-0.0395073713997696	NOT
TBCA	0.980430605829862	0.0235176087980994	0.0732787475518393	NOT
DTX3L	0.980430605829862	0.0235447040037352	-0.128448311731954	DOWN
OTTHUMG00000040729	0.980430605829862	0.0236632332932598	-0.0832232207021271	NOT
OTTHUMG00000019170	0.980430605829862	0.0237328853908252	0.094650048259088	NOT
OTTHUMG00000159928	0.980430605829862	0.0237765200046096	0.0785987082293258	NOT
RPA2	0.980430605829862	0.0237814471709302	0.0938963954493062	NOT
OTTHUMG00000153849	0.980430605829862	0.0237845552774859	-0.0496851487935233	NOT
SERPING1	0.980430605829862	0.0237877752649518	-0.298819234142988	DOWN
ZDHHC4	0.980430605829862	0.0238032969089177	0.0539058054915476	NOT
PHF2P2	0.980430605829862	0.0238146240309018	-0.0653715877016161	NOT
GAPT	0.980430605829862	0.0238198315494953	-0.0487091685227865	NOT
LOC100505663	0.980430605829862	0.0238607887949951	0.0554134703020992	NOT
TRAPPC12-AS1	0.980430605829862	0.0238774674545299	-0.0778217337269602	NOT
LOC100507461	0.980430605829862	0.0238782273621439	-0.0521155492511518	NOT
OTTHUMG00000160615	0.980430605829862	0.0238971149749645	0.0611280999583976	NOT
MIR146A	0.980430605829862	0.0239285596076297	-0.05817471590982	NOT
C16orf80	0.980430605829862	0.0239445864359133	0.0911551579621097	NOT
IRF2BPL	0.980430605829862	0.0239516294257093	-0.0816708369015631	NOT
SNORD14A	0.980785836665054	0.0239922497091275	0.234684533634151	UP
MPHOSPH10	0.980785836665054	0.024029148712843	-0.114837193100359	DOWN
C20orf24	0.980785836665054	0.0240555141301443	0.0785863176043264	NOT
LOC400456	0.980994784590216	0.0241240252577752	-0.0484707514080895	NOT
OTTHUMG00000160124	0.980994784590216	0.0241447825154975	0.0808195629160258	NOT
APOL3	0.980994784590216	0.0241558657522457	-0.0529659421402959	NOT
PRC1-AS1	0.981579315074748	0.0242128058581712	0.0522640609799017	NOT
OTTHUMG00000163171	0.981579315074748	0.024238227348394	0.0896649332757296	NOT
HIST1H2AB	0.981579315074748	0.0242776810384205	0.164193219902072	UP
FOXG1	0.981579315074748	0.0242973038677296	0.0756878516865065	NOT
SNRPD2P2	0.982379869595256	0.0243686828069437	0.0604511676747306	NOT
MSMP	0.982379869595256	0.0244026037609093	-0.0589682040130572	NOT
OTTHUMG00000160297	0.982379869595256	0.0244508355025513	0.0682373639512925	NOT
EEF1DP3	0.982379869595256	0.0244526927489047	0.0339011676747285	NOT
HLA-DRB6	0.982379869595256	0.0245943264116247	-0.401662404297875	DOWN
IGKC	0.982379869595256	0.0246192542678533	-0.358393979934719	DOWN
ASNA1	0.982379869595256	0.0246892577266107	0.0982585841653858	NOT
MAN2B2	0.982379869595256	0.0246989412847346	-0.0518873036994378	NOT
MIR891A	0.982379869595256	0.0247350848007695	0.0987323603910615	NOT
SORL1	0.982379869595256	0.0247354200751269	-0.0746478862807223	NOT
TPST1	0.982379869595256	0.0247526833081426	-0.0554468933531762	NOT
OR56B1	0.982379869595256	0.0249369911236812	-0.0982040128648229	NOT
FAM131A	0.982379869595256	0.0250160547575561	0.0471489245711707	NOT
HIST1H3E	0.982379869595256	0.0250177908719676	0.161718131096389	UP
FBXO30	0.982379869595256	0.0250188013690828	0.0593552417754717	NOT
OTTHUMG00000036103	0.982379869595256	0.0250723077368414	0.106461911034305	UP
LOC100507388	0.982379869595256	0.0250762049517818	-0.0445147826100878	NOT
ADAMTS9	0.982379869595256	0.0250862726570709	-0.0975189919194839	NOT
IGKV2D-28	0.982379869595256	0.025105131183694	-0.618639431323608	DOWN
GRB10	0.982379869595256	0.02515864748586	-0.0364102000928073	NOT
OTTHUMG00000021255	0.982379869595256	0.0251907714185524	-0.0777961277041719	NOT
DIP2B	0.982379869595256	0.0252773245784823	0.15282233586149	UP
ADSSL1	0.982379869595256	0.0252907588308052	-0.0342740474030343	NOT
GRHL1	0.982379869595256	0.025359963659542	-0.15389739812148	DOWN
IGHV3-35	0.982379869595256	0.0253738043303503	-0.445228252832183	DOWN
LINC00028	0.982379869595256	0.025380970270687	0.0504647896345327	NOT
ADRBK2	0.982379869595256	0.0254643343325381	-0.124118201324888	DOWN
OTTHUMG00000086763	0.982379869595256	0.0254829990467997	0.0820759534290185	NOT
INHBA	0.982379869595256	0.0254834485636455	-0.257380197484647	DOWN
APOL2	0.982379869595256	0.0255499580031693	-0.0502630613959312	NOT
RNA5SP107	0.982379869595256	0.0255733094660599	0.117691017601125	UP
LOC100130673	0.982379869595256	0.0256291100824747	-0.0693203316772268	NOT
OTTHUMG00000015393	0.982379869595256	0.025655870725296	-0.0612418682155669	NOT
EXD2	0.982379869595256	0.0256623266164258	-0.0427617807539686	NOT
MIR4653	0.982379869595256	0.0256980105375986	-0.0991666036706365	NOT
ZFAND6	0.982379869595256	0.0257022263727058	0.0591429388280797	NOT
LINC00434	0.982379869595256	0.0258033296879232	-0.0638914704461091	NOT
LINC00221	0.982379869595256	0.0258762146386677	0.102639587461596	UP
OTTHUMG00000153031	0.982379869595256	0.0258814673870727	-0.0710852756736431	NOT
OTTHUMG00000020594	0.982379869595256	0.0259479054825599	0.0813518052515336	NOT
TOMM22	0.982379869595256	0.0259690384265885	0.0797095480190704	NOT
NDUFB2	0.982379869595256	0.0259731831861989	0.0315966469534024	NOT
CYP4F43P	0.982379869595256	0.0259789300389054	-0.11107995091686	DOWN
OTTHUMG00000041139	0.982379869595256	0.0259914630055637	0.0672427444156396	NOT
FKBP7	0.982379869595256	0.026037282803865	-0.0537080808371733	NOT
SNORD114-12	0.982379869595256	0.0260592283020132	0.157986998847916	UP
DCK	0.982379869595256	0.026080210129275	0.0411374178507407	NOT
TRIM25	0.982379869595256	0.0260878748681258	0.139462682203661	UP
CD38	0.982379869595256	0.0260899879829856	-0.0657908256528419	NOT
DGKG	0.982379869595256	0.0260988682463412	-0.0331770050883273	NOT
RCBTB1	0.982379869595256	0.0261587294607901	-0.0458001925403231	NOT
CLRN1	0.982379869595256	0.0261642669294504	0.0303937427675365	NOT
AP2M1	0.982379869595256	0.026233775675943	0.0632976538178394	NOT
OGDH	0.982379869595256	0.0262549738391707	0.11199971207757	UP
OR2A5	0.982379869595256	0.0262722694308703	-0.0890425011200713	NOT
EAPP	0.982379869595256	0.0263017767150602	0.0979082267825149	NOT
CD48	0.982379869595256	0.0263436978037038	-0.0985726218798013	NOT
OTTHUMG00000008404	0.982379869595256	0.0263769434497253	0.0455977008448545	NOT
SLC2A14	0.982379869595256	0.0264062583633056	-0.0527858760400672	NOT
AGPAT3	0.982379869595256	0.0264723085635727	-0.0247987465917836	NOT
HLA-DPA1	0.982379869595256	0.0265809664138139	-0.310717641905085	DOWN
IGLV3-25	0.982379869595256	0.0265994198976397	-0.172030634824631	DOWN
AADAC	0.982379869595256	0.0266456628456673	-0.0562571333685358	NOT
PCDHGB2	0.982379869595256	0.0266462942858921	0.0833999404121877	NOT
ITGA4	0.982379869595256	0.0266499804049862	-0.0422588543106763	NOT
F8	0.982379869595256	0.0267321734702677	-0.0273874522529449	NOT
FAM217B	0.982379869595256	0.0267654034500208	0.0473914428603432	NOT
LOC100996589	0.982379869595256	0.0267736576777363	-0.0595176038146459	NOT
ERH	0.982379869595256	0.0268519940074456	0.0931704037058347	NOT
RPS16	0.982379869595256	0.0269657002292118	0.122103333989369	UP
NCMAP	0.982379869595256	0.026993365732056	0.108438143881206	UP
OTTHUMG00000152616	0.982379869595256	0.027077051264135	-0.0580996370167681	NOT
FAM180A	0.982379869595256	0.02708665322421	-0.0387229955677171	NOT
CES4A	0.982379869595256	0.0271029160913503	-0.0398528648073482	NOT
HCG26	0.982379869595256	0.027130644777119	0.10344568690796	UP
HSD17B11	0.982379869595256	0.0272389808906089	-0.0952528737039193	NOT
TRIM16	0.982379869595256	0.0272552922176166	0.0572200665002569	NOT
OTTHUMG00000055852	0.982379869595256	0.0272648901486181	0.0444708900089594	NOT
TOB1	0.982379869595256	0.0272769846623464	-0.0737832794578863	NOT
HSD17B12	0.982379869595256	0.0272973804297398	-0.106321740703406	DOWN
OTTHUMG00000153369	0.982379869595256	0.0272976644884244	0.0645559114023282	NOT
CNN2	0.982379869595256	0.027309070442488	-0.104421598550311	DOWN
SIX1	0.982379869595256	0.0273703629720828	0.0403164558371705	NOT
VNN3	0.982379869595256	0.027372319947926	-0.226295740879419	DOWN
UBALD1	0.982379869595256	0.0273881960059752	0.0729278787602388	NOT
TRIB3	0.982379869595256	0.0273941009831346	-0.0492609870551739	NOT
CLEC12B	0.982379869595256	0.0274029860326097	-0.0335160202092939	NOT
HIST1H4B	0.982379869595256	0.0274117103569488	0.165659935307858	UP
TRIM51GP	0.982379869595256	0.0274622274234172	0.0497733516065009	NOT
DDB1	0.982379869595256	0.027465122769458	0.129468995183688	UP
XAGE3	0.982379869595256	0.0274783174737081	0.104878596454167	UP
CC2D1B	0.982379869595256	0.027496224627961	0.0336149569892461	NOT
PODXL	0.982379869595256	0.0275124338257293	-0.0613887265585014	NOT
PLA2G4A	0.982379869595256	0.0275300022126802	-0.0468890799971193	NOT
ZC3H10	0.982379869595256	0.0275510609379163	0.0566242889464919	NOT
C1R	0.982379869595256	0.027592491806049	-0.0814898675915279	NOT
OTTHUMG00000132826	0.982379869595256	0.027630652912584	0.0768419769745252	NOT
PRKAG2	0.982379869595256	0.0277107630387226	0.0674479720302097	NOT
DNAH8	0.982379869595256	0.0277997268765338	0.023385341621863	NOT
CYTIP	0.982379869595256	0.0278347775608506	-0.0490973675275228	NOT
CAB39L	0.982379869595256	0.0279428481476829	-0.0787685948860748	NOT
OTTHUMG00000017664	0.982379869595256	0.027963857591494	0.0725389865431372	NOT
UBA7	0.982379869595256	0.0279710739444	-0.0484883471742217	NOT
ADK	0.982379869595256	0.0280099062877926	0.0851957481118797	NOT
OTTHUMG00000154683	0.982379869595256	0.028012505726813	0.0539424650057607	NOT
OTTHUMG00000162848	0.982379869595256	0.0280172572577637	0.0586518582469271	NOT
RHOXF1	0.982379869595256	0.0280329430845679	-0.0673103259168606	NOT
SCARA5	0.982379869595256	0.0280363771322721	-0.0789383964733741	NOT
PLXDC2	0.982379869595256	0.0280709987217365	-0.178211083077318	DOWN
ZNF275	0.982379869595256	0.0281172410887765	-0.0289726740431417	NOT
CTSS	0.982379869595256	0.028176891770954	-0.170582431339607	DOWN
MICU3	0.982379869595256	0.0281890249353479	0.225498764072901	UP
OTTHUMG00000032661	0.982379869595256	0.0281943235285346	0.155836216141831	UP
ACTN1	0.982379869595256	0.0282156978406362	-0.102162197900667	DOWN
IGHV3-43	0.982379869595256	0.0282493601980982	-0.393119454285078	DOWN
PDGFRA	0.982379869595256	0.0282740472105646	-0.138353759208592	DOWN
GABRR3	0.982379869595256	0.0282758052714939	0.0304739022017415	NOT
SH2B3	0.982379869595256	0.0283027433084295	-0.0524486269521276	NOT
MIR204	0.982379869595256	0.0283668089863266	0.0772268698156684	NOT
OTTHUMG00000019129	0.982379869595256	0.0283755711654953	-0.0602680720846136	NOT
LINC00651	0.982379869595256	0.0283777600925225	0.0845453722798259	NOT
HLA-DQB2	0.982379869595256	0.0284549441673433	-0.069727950428832	NOT
IGKV1-37	0.982379869595256	0.0285038930729948	-0.162544736383131	DOWN
LILRB2	0.982379869595256	0.0285310522979802	-0.0563194910554303	NOT
PDCL2	0.982379869595256	0.028556474092754	0.030281330373144	NOT
MAGEH1	0.982379869595256	0.0286247031817529	0.0849021781073978	NOT
PDZK1P1	0.982379869595256	0.0286395812275289	0.0378828900889645	NOT
OTTHUMG00000161563	0.982379869595256	0.0286445729446268	-0.0554819397081414	NOT
OTTHUMG00000020101	0.982379869595256	0.0286496885801239	-0.0595742330709168	NOT
IGKV1D-16	0.982379869595256	0.0286762173744	-0.438582257984512	DOWN
KCNMB1	0.982379869595256	0.0287134439384921	-0.0504676292242721	NOT
OTTHUMG00000017971	0.982379869595256	0.0287714036922869	0.0397923672074998	NOT
HIST1H1T	0.982379869595256	0.028798731372377	0.10691770486111	UP
OTTHUMG00000041227	0.982379869595256	0.0288275220354284	0.0752657075652836	NOT
SLC18B1	0.982379869595256	0.0288646480157065	0.188522169594854	UP
IGFBP4	0.982379869595256	0.0289011316919272	-0.135197531970048	DOWN
HCG23	0.982379869595256	0.0290129875810959	0.0746806589381719	NOT
ETS2	0.982379869595256	0.029050729072612	-0.126566132280465	DOWN
MIR4716	0.982379869595256	0.0291350573618197	0.0745541212717611	NOT
CWH43	0.982379869595256	0.0292065497792242	0.0257910565956214	NOT
IFITM1	0.982379869595256	0.02926951053089	-0.174410936235922	DOWN
HCG11	0.982379869595256	0.029277885384189	0.0713131840277779	NOT
OR5D14	0.982379869595256	0.0293424209971839	0.0596841882200456	NOT
IGKV1D-27	0.982379869595256	0.0293557757482088	-0.674678541410651	DOWN
OTTHUMG00000001220	0.982379869595256	0.0293608242349895	0.065351010912698	NOT
LOC100506207	0.982379869595256	0.0294580854430866	-0.0478957278865857	NOT
PIK3R3	0.982379869595256	0.0295098713040805	-0.0600591923323108	NOT
IGKV1-17	0.982379869595256	0.0295584883712086	-0.303601284882232	DOWN
TSPY3	0.982379869595256	0.0296155327428049	0.0366417417114677	NOT
RAB11FIP5	0.982379869595256	0.0296535557945406	0.0501618755920346	NOT
SUPT4H1	0.982379869595256	0.0297056816617943	0.11145411778354	UP
LOC100507513	0.982379869595256	0.0297258773998505	0.0559054743503586	NOT
PSG2	0.982379869595256	0.029734236247738	0.147014572772651	UP
MIR3065	0.982379869595256	0.0298034663532849	-0.0980113283410162	NOT
OTTHUMG00000162741	0.982379869595256	0.0298160908571874	0.0866893682155663	NOT
ANO2	0.982379869595256	0.0298336272973257	0.186859770705325	UP
CPB1	0.982379869595256	0.0298844526244743	-0.023080213853687	NOT
GLIS3	0.982379869595256	0.0298888804359562	-0.0384629009856621	NOT
ATP5H	0.982379869595256	0.0299069194141526	0.0677833470462055	NOT
LINC00636	0.982379869595256	0.029978734041352	-0.0764497847382239	NOT
UXT	0.982379869595256	0.0299944781086827	0.142076787570405	UP
COQ5	0.982379869595256	0.0300278664715028	0.108989680027519	UP
IGKV1D-39	0.982379869595256	0.0301482125012085	-0.503080594278034	DOWN
SLAIN1	0.982379869595256	0.030187880620357	0.0298632939308101	NOT
FAM205A	0.982379869595256	0.0302171515656882	-0.0635424345878137	NOT
TAPBP	0.982379869595256	0.0302179873179831	-0.0703429508288531	NOT
RNF115	0.982379869595256	0.030244105674649	0.0584056453372996	NOT
DPY19L4	0.982379869595256	0.0302724824824157	0.0852130611559128	NOT
TTC27	0.982379869595256	0.0303272618563672	-0.055736754128263	NOT
OTTHUMG00000149581	0.982379869595256	0.0303460539961941	-0.127821290738608	DOWN
PYGO2	0.982379869595256	0.0303602025911747	0.040095373463898	NOT
LMO2	0.982379869595256	0.0304005560508432	0.0801919514368903	NOT
OIP5-AS1	0.982379869595256	0.0304048248849073	0.0932507358710932	NOT
OTTHUMG00000154103	0.982379869595256	0.0304803086427009	0.0296754482046842	NOT
UQCRC1	0.982379869595256	0.0304898279156363	0.0688554046018908	NOT
LRRC19	0.982379869595256	0.0305879086769639	-0.0267618750160024	NOT
OTTHUMG00000153209	0.982379869595256	0.0306655070359102	0.0538611009664609	NOT
PFDN2	0.982379869595256	0.0306869585654907	0.0927572967229828	NOT
PRRG1	0.982379869595256	0.0307480303956562	0.119373876952124	UP
OTTHUMG00000163422	0.982379869595256	0.0307915929356463	-0.144244232814901	DOWN
APOH	0.982379869595256	0.0308009262523937	-0.0416098297171033	NOT
LURAP1	0.982379869595256	0.0308416778471187	0.0875285050243182	NOT
HLA-DPB2	0.982379869595256	0.0308588329478399	-0.113873477782578	DOWN
PITPNC1	0.982379869595256	0.0308756436685943	-0.13146077872184	DOWN
OTTHUMG00000157861	0.982379869595256	0.0309989791203897	0.0507833395177282	NOT
OTTHUMG00000016834	0.982379869595256	0.0310032096165834	-0.0611707502240151	NOT
DIAPH1	0.982379869595256	0.0310869336349841	0.0837645669962876	NOT
MMP12	0.982379869595256	0.031101053903553	-0.340553755040324	DOWN
RTFDC1	0.982379869595256	0.0311281698945493	0.0544491664266529	NOT
EOMES	0.982379869595256	0.0311322086298234	-0.0476813339893756	NOT
LOC100507018	0.982379869595256	0.0311506603747055	-0.0706719460125464	NOT
ACTG2	0.982379869595256	0.0311571361899297	-0.121440346518178	DOWN
ACTR10	0.982379869595256	0.0311739624671069	0.0644159511648734	NOT
OTTHUMG00000160511	0.982379869595256	0.0311789839890647	0.0805065022241425	NOT
MPC2	0.982379869595256	0.031240122889697	0.0650872026689697	NOT
SUSD4	0.982379869595256	0.0312776028737469	0.028788853222605	NOT
WDR61	0.982379869595256	0.0313177437229576	0.099901947308628	NOT
FNDC9	0.982379869595256	0.0313707997841565	0.0442492249423969	NOT
C3orf37	0.982379869595256	0.0313854772658788	0.0412674367799513	NOT
OTTHUMG00000128937	0.982379869595256	0.031436092277761	-0.0915329133544565	NOT
RPS12P23	0.982379869595256	0.0314671037124927	0.103356085189449	UP
GCH1	0.982379869595256	0.031467210573079	-0.0741186894361254	NOT
RNF7	0.982379869595256	0.031467243994422	0.0678282239663321	NOT
CD180	0.982379869595256	0.0315082222993028	-0.0849653818644391	NOT
OTTHUMG00000164715	0.982379869595256	0.0315636456611118	-0.0575910313780104	NOT
OTTHUMG00000154493	0.982379869595256	0.0315639844914581	0.0349636013024828	NOT
TAF13	0.982379869595256	0.0315789840883874	0.102099998767922	UP
COBLL1	0.982379869595256	0.0315816581630316	-0.150528320580517	DOWN
FAM86FP	0.982379869595256	0.0315819320560426	-0.0397481373527926	NOT
OTTHUMG00000037897	0.982379869595256	0.0316116908139354	0.0479402957629285	NOT
OTTHUMG00000020358	0.982379869595256	0.03163984519398	0.0383238014432914	NOT
COMMD7	0.982379869595256	0.0316411207873518	0.0890122249423966	NOT
OTTHUMG00000022286	0.982379869595256	0.0316760256295613	-0.0487402409674229	NOT
CCL5	0.982379869595256	0.0316888906543695	-0.0976856533378143	NOT
PTPN22	0.982379869595256	0.0317357026979369	-0.0351210482750894	NOT
PDGFRB	0.982379869595256	0.0317488749508425	-0.0517717499359964	NOT
SERPINB10	0.982379869595256	0.0317666518385343	0.197709709341397	UP
UGT3A2	0.982379869595256	0.0317755866299694	-0.0296022982750888	NOT
IGHV1OR21-1	0.982379869595256	0.031812204726757	-0.0901988123719915	NOT
EDA2R	0.982379869595256	0.0318369542056781	-0.107014865463393	DOWN
OTTHUMG00000160464	0.982379869595256	0.0318477983673642	-0.109921536930364	DOWN
MX1	0.982379869595256	0.0318584088584886	-0.0655265321300558	NOT
LINC00243	0.982379869595256	0.0318885590053631	0.0694989380600344	NOT
IGKV1-6	0.982379869595256	0.0319159507682533	-0.322869019489249	DOWN
CXCL16	0.982379869595256	0.0319271737733992	-0.0965369398521503	NOT
WDR3	0.982379869595256	0.0319337224120228	-0.0588320098566317	NOT
IGHV5-51	0.982379869595256	0.0319401521737744	-0.367107115063366	DOWN
PIK3R1	0.982379869595256	0.0319901395649297	-0.165313800107209	DOWN
IGKV1D-13	0.982379869595256	0.0319929183780921	-0.114330808259731	DOWN
GABARAP	0.982379869595256	0.0320065992281252	0.113796105846774	UP
PLXND1	0.982379869595256	0.0320264618701909	-0.0473550953741073	NOT
OIP5	0.982379869595256	0.0320334206023201	0.0539770189772137	NOT
HSBP1	0.982379869595256	0.0320343524517567	0.0956391041346647	NOT
SCARNA10	0.982379869595256	0.0320944305930023	0.245751900313618	UP
LOC100289187	0.982379869595256	0.032100106113586	0.0613375175371216	NOT
NAP1L4	0.982379869595256	0.0321348952179277	0.053201396505373	NOT
OTTHUMG00000155228	0.982379869595256	0.0321455718048233	0.0680758632232448	NOT
KLHL1	0.982379869595256	0.0321570746730187	0.0274597539842545	NOT
UBE2B	0.982379869595256	0.0322166759834869	0.0674526745711725	NOT
LOC100507654	0.982379869595256	0.032224809014459	0.0717978624551967	NOT
METTL21C	0.982379869595256	0.0322577042638436	0.22227559891833	UP
MYO10	0.982379869595256	0.0322681210400014	-0.0669378255728361	NOT
OTTHUMG00000059377	0.982379869595256	0.0322987086591897	-0.0571262023729515	NOT
H2BFWT	0.982379869595256	0.03243076462261	0.0501938702316944	NOT
MIR154	0.982379869595256	0.0324807610696164	-0.107424105398747	DOWN
LAMTOR5	0.982379869595256	0.0326229826984876	0.0830970961981556	NOT
ATP6V1E1	0.982379869595256	0.0326509400102772	0.0791597712493601	NOT
HLA-DRA	0.982379869595256	0.032651952479045	-0.475444824340762	DOWN
MSX2P1	0.982379869595256	0.0326752488167068	0.0461859506688391	NOT
IGKV3D-7	0.982379869595256	0.0327122355798962	-0.406873937243984	DOWN
IL17RA	0.982379869595256	0.0327559289436344	-0.0883130592677936	NOT
LMO7	0.982379869595256	0.0328039913401469	0.115748121335764	UP
SNORD73A	0.982379869595256	0.0328125584125745	0.0995993617991537	NOT
IL1RAPL1	0.982379869595256	0.0328306932865544	0.0377142287826415	NOT
SECTM1	0.982379869595256	0.0328444205551932	-0.0788630252656217	NOT
PSMB9	0.982379869595256	0.0328930829524873	-0.0534455018401188	NOT
OTTHUMG00000041460	0.982379869595256	0.0328997817531456	0.0677331484575014	NOT
IGLV2-33	0.982379869595256	0.0329142279732812	-0.172766169994881	DOWN
OTTHUMG00000159264	0.982379869595256	0.0329161287676882	-0.0979808835925517	NOT
LOC100128988	0.982379869595256	0.0329207544198377	0.246813033250125	UP
OTTHUMG00000014778	0.982379869595256	0.0329597215505278	0.0573637209421403	NOT
AKR1E2	0.982379869595256	0.0329615657155998	0.038915925051203	NOT
IGKV1D-33	0.982379869595256	0.0329779997291774	-0.346745532130059	DOWN
PABPC4L	0.982379869595256	0.0330324920750344	0.0831660467709918	NOT
IGKV2-28	0.982379869595256	0.0330522134328332	-0.678118643913211	DOWN
OR52K2	0.982379869595256	0.0330676118241976	-0.0871399759184621	NOT
OTTHUMG00000159952	0.982379869595256	0.0330817412866592	0.0721558425019184	NOT
OTTHUMG00000154003	0.982379869595256	0.0331360520561047	-0.0353850740367387	NOT
GBA3	0.982379869595256	0.0331406730698783	0.0291042359190965	NOT
TRMT2B	0.982379869595256	0.0331802276423553	0.0756778128360214	NOT
OTTHUMG00000165076	0.982379869595256	0.0331822713566184	0.0519650052963376	NOT
EIF3K	0.982379869595256	0.0332344857295582	0.082206545490906	NOT
TIMM22	0.982379869595256	0.0332817059543175	0.101342759648617	UP
LOC100506013	0.982379869595256	0.0332842315837509	0.0310463854646685	NOT
ENTPD3-AS1	0.982379869595256	0.0333169457192351	0.0392707191020234	NOT
TMEM196	0.982379869595256	0.0333224544227207	0.0426161061987949	NOT
STK31	0.982379869595256	0.0333758949030229	0.0381294425723238	NOT
OTTHUMG00000160407	0.982379869595256	0.0333848472162179	0.0477805196332564	NOT
OTTHUMG00000031478	0.982379869595256	0.0334029308362014	0.171818883128517	UP
PARP12	0.982379869595256	0.0334259281920611	-0.0724931294482847	NOT
FOXD2	0.982379869595256	0.0334466491326547	0.0731931158154104	NOT
GNA14	0.982379869595256	0.0335225992965908	-0.0504996786114322	NOT
VAV3-AS1	0.982379869595256	0.0335415947222978	0.0615272926587274	NOT
CHMP5	0.982379869595256	0.0335913053606192	0.102674128712239	UP
OTTHUMG00000153495	0.982379869595256	0.0336050926318105	0.0439219391321046	NOT
CDC25A	0.982379869595256	0.0336583491141402	0.0404034443004324	NOT
DDX6	0.982379869595256	0.033677321169524	0.123287124055935	UP
ELAC1	0.982379869595256	0.0337659058680429	0.0601233664074483	NOT
ZFP62	0.982379869595256	0.0338271087988983	-0.111904128936252	DOWN
PRRG4	0.982379869595256	0.0338425447021571	0.182272712781621	UP
MGAT2	0.982379869595256	0.033860671868338	-0.0757103522145428	NOT
POTED	0.982379869595256	0.0338656228826353	-0.0554517233262941	NOT
ARHGEF26	0.982379869595256	0.0338669795929842	0.0322857793138747	NOT
SIGLEC6	0.982379869595256	0.0338727673485789	-0.360093582389278	DOWN
SRI	0.982379869595256	0.0338921262296295	-0.200502442652332	DOWN
FAM107A	0.982379869595256	0.0339103939794983	-0.0484291020545333	NOT
PLD1	0.982379869595256	0.0339185233799652	-0.0446723614471338	NOT
CYP4Z2P	0.982379869595256	0.0339881514300676	-0.0331627498559919	NOT
VPS51	0.982379869595256	0.0340154010218562	0.039792425131207	NOT
KRTAP4-12	0.982379869595256	0.0340418737134663	0.0547881516097029	NOT
NAV2-AS2	0.982379869595256	0.0340469268679107	-0.0768835771569396	NOT
TMED4	0.982379869595256	0.0340841080419626	0.0755798896569386	NOT
KRTAP5-6	0.982379869595256	0.0341268924267836	-0.107325182155658	DOWN
OTTHUMG00000019566	0.982379869595256	0.0341467322445607	0.0617984429883505	NOT
VEGFC	0.982379869595256	0.0341852920706102	-0.0654506485375093	NOT
WDR52-AS1	0.982379869595256	0.0341899445612008	0.0382828005792368	NOT
USP28	0.982379869595256	0.0342076817070325	-0.0387462933147726	NOT
OTTHUMG00000036063	0.982379869595256	0.0342110461873146	0.0537019919994872	NOT
OTTHUMG00000164192	0.982379869595256	0.0342153907546961	0.0624005261456735	NOT
OTTHUMG00000008075	0.982379869595256	0.0342473555697938	-0.0770025989343335	NOT
GGH	0.982379869595256	0.0342858844985516	0.0975854153705846	NOT
PLA1A	0.982379869595256	0.0343194988882404	-0.059234927147338	NOT
TMEM164	0.982379869595256	0.034331461056741	0.0387230168490786	NOT
XCL1	0.982379869595256	0.0343505514111685	-0.0918922275505634	NOT
GOLIM4	0.982379869595256	0.0343552187960669	-0.149950643033155	DOWN
ITSN1	0.982379869595256	0.0343861159398042	-0.0597813197164658	NOT
TMEM249	0.982379869595256	0.0344854432486659	-0.0508789392121134	NOT
OTTHUMG00000154207	0.982379869595256	0.0345406283176932	0.0393819984318982	NOT
MX2	0.982379869595256	0.0345491276181415	-0.0451934479326681	NOT
OTTHUMG00000156463	0.982379869595256	0.0345883016387039	0.0640715444188436	NOT
MIR103B2	0.982379869595256	0.034648853403121	0.0890031262000766	NOT
BMF	0.982379869595256	0.0347239448723682	-0.0439446948604738	NOT
GDPD1	0.982379869595256	0.0347707540384685	0.227209308403736	UP
OTTHUMG00000040631	0.982379869595256	0.034802728196504	-0.0569660585557483	NOT
HOXC-AS2	0.982379869595256	0.0348072104223185	0.0828633733358917	NOT
HIST1H2AH	0.982379869595256	0.0348571498385185	0.0981625171210938	NOT
CYP7A1	0.982379869595256	0.0348890954786318	0.0398150826932917	NOT
GPR27	0.982379869595256	0.0349574337121489	0.0714755504992288	NOT
GTF3C5	0.982379869595256	0.0349672137775469	0.0475590465869811	NOT
TSHZ2	0.982379869595256	0.0349779436418888	-0.0331298541266647	NOT
OR4E2	0.982379869595256	0.0350305012429037	-0.0648838247407841	NOT
MAD2L1	0.982379869595256	0.0350483546587961	0.0499374634936625	NOT
PEBP1	0.982379869595256	0.0350534472150655	0.0754347634888628	NOT
MRPS36	0.982379869595256	0.0350591186417797	0.0712559155145902	NOT
SALL1	0.982379869595256	0.0350963978248489	-0.0369377871383789	NOT
PIGY	0.982379869595256	0.0351040990109043	0.0660965807891678	NOT
ZSCAN12P1	0.982379869595256	0.0351145262903252	0.218050691900279	UP
EPHB6	0.982379869595256	0.0351154979622536	0.0466456827156945	NOT
NCOA7	0.982379869595256	0.0351181033643073	-0.0309297221422176	NOT
LOC100996643	0.982379869595256	0.035124729199248	-0.0613211291922702	NOT
STX3	0.982499810557386	0.0352158644566844	0.0697979448284656	NOT
CANT1	0.982499810557386	0.0352326491146756	0.0624476217357861	NOT
RGPD1	0.982499810557386	0.0352562021354767	-0.180776097030215	DOWN
OTTHUMG00000161052	0.982499810557386	0.035264356032139	0.03973729782706	NOT
OR4X1	0.982499810557386	0.0353145364285346	-0.0718387156298004	NOT
CMAS	0.982499810557386	0.0353197634534624	0.147005483182924	UP
LRFN5	0.984881004194733	0.0354386717753421	-0.0448147545762962	NOT
IDO1	0.984881004194733	0.0354808426869319	-0.158538347606247	DOWN
OTTHUMG00000012496	0.984881004194733	0.0355009687323389	0.0762803913530448	NOT
PIM2	0.986379928639994	0.0356132276772095	-0.0850301663946507	NOT
GPX2	0.986379928639994	0.0356188319159435	-0.0577634664298552	NOT
RSG1	0.986644387807714	0.0357206134111381	0.0594108824244728	NOT
OTTHUMG00000150318	0.986644387807714	0.0357572501682121	-0.0628696332565308	NOT
AMICA1	0.986644387807714	0.035775346987317	-0.0780095057923713	NOT
OTTHUMG00000018038	0.986644387807714	0.0358244599635105	0.0551883981694821	NOT
OTTHUMG00000162185	0.986644387807714	0.0358301834046142	-0.0767590267457119	NOT
MAN2B1	0.986644387807714	0.0358383858986209	-0.0561932237503182	NOT
OTTHUMG00000018458	0.986644387807714	0.0358518572240111	-0.048674523345495	NOT
SOSTDC1	0.988000829437548	0.0359331154275297	0.0368463618471577	NOT
LRRK2	0.988233488386626	0.0359735536138151	-0.0518117164938556	NOT
HIST1H3J	0.990250104620254	0.0360790039735449	0.156615640392983	UP
KLRG1	0.990974476751154	0.0361921527385793	-0.0353072523681521	NOT
HIST1H2BD	0.990974476751154	0.0362542027736447	0.11047217081093	UP
OTTHUMG00000017969	0.990974476751154	0.0362655211092435	0.0493345191852286	NOT
IGHV4-61	0.990974476751154	0.0362789147056448	-0.364978001312085	DOWN
OR6B1	0.990974476751154	0.0362947474777179	-0.0611361822036627	NOT
DPYSL2	0.990974476751154	0.0363634161720439	-0.0779871834357388	NOT
ARG2	0.990974476751154	0.0363900482793681	0.0524132776497659	NOT
PPAP2C	0.990974476751154	0.0364245899572874	-0.146340243871609	DOWN
MIR1-1	0.990974476751154	0.0364301646850731	0.0481901253680235	NOT
FMO5	0.990974476751154	0.0365078375180789	0.0308072291266646	NOT
OTTHUMG00000020588	0.990974476751154	0.0365096710769028	-0.0843186207597295	NOT
LOC100506725	0.990974476751154	0.0365295926379283	0.0291544516929068	NOT
SIGLEC1	0.990974476751154	0.036568560182968	-0.0461960642601156	NOT
P4HA1	0.990974476751154	0.0366175929447836	-0.182988604534692	DOWN
CABLES1	0.990974476751154	0.0366377099754868	0.0743982974350352	NOT
FAM92A1P2	0.990974476751154	0.0366474759083295	0.0613924277713758	NOT
PPA1	0.990974476751154	0.0366505040260983	-0.0835484190188209	NOT
SFXN3	0.993658003909652	0.0367819044320544	-0.119580486991172	DOWN
DEFB125	0.994669874726011	0.0368759861231575	-0.0521331590821816	NOT
SLC39A1	0.994669874726011	0.0369981123977816	0.0596945780049936	NOT
PARD3B	0.994669874726011	0.0370147741423235	-0.0257877149097556	NOT
SLC1A3	0.994669874726011	0.0370898660294766	-0.0948913649513585	NOT
RTCB	0.994669874726011	0.0371007419465982	0.0819716962365575	NOT
IGHV1-69	0.994669874726011	0.0371116654138658	-0.40401210869496	DOWN
PLEKHO2	0.994669874726011	0.0371355503121556	0.076879679003456	NOT
LOC284578	0.994669874726011	0.0371694008713317	-0.0614419697740654	NOT
MCM7	0.994669874726011	0.0372087555205412	0.0359544840949821	NOT
IFIH1	0.994669874726011	0.0372844829468321	-0.125950036834359	DOWN
OTTHUMG00000018428	0.994669874726011	0.0373000641615859	-0.0718468450780869	NOT
LOC100506122	0.994669874726011	0.0373424659680808	-0.0349958573828726	NOT
OTTHUMG00000160278	0.994669874726011	0.0373480837627412	0.0668615042242688	NOT
RN7SKP8	0.994669874726011	0.0373526530187208	-0.0618843293490796	NOT
IFI16	0.994669874726011	0.0373850156898733	-0.201108499855989	DOWN
ARHGAP31-AS1	0.994669874726011	0.037392286650957	0.0811672600006386	NOT
XRRA1	0.994669874726011	0.0374032275600144	-0.0692899483486942	NOT
OTTHUMG00000036132	0.994669874726011	0.0374215047040284	0.070125145801331	NOT
OTTHUMG00000067215	0.994669874726011	0.0374425320213904	-0.0469250366583469	NOT
GLCE	0.994669874726011	0.0375015234651724	0.113274513120838	UP
OTTHUMG00000137387	0.994669874726011	0.037572801105701	-0.0851203722958265	NOT
HIST1H4D	0.994669874726011	0.0376049583438856	0.232945166522653	UP
SURF1	0.994669874726011	0.0376227110416502	0.0511883107558875	NOT
ZNF876P	0.994669874726011	0.0376501207129646	0.0887545687723992	NOT
APOBEC1	0.994669874726011	0.0376761799223952	-0.0568300047043016	NOT
HIST2H3D	0.994669874726011	0.0377694025329718	0.133466327908984	UP
FAM134C	0.994669874726011	0.0377719737165392	0.0857690731086782	NOT
RFPL4B	0.994669874726011	0.0377831802669749	0.0593848476542482	NOT
AVIL	0.994669874726011	0.0377953044870467	-0.0515606606502832	NOT
C19orf73	0.994669874726011	0.0378125177385368	0.0546569394681264	NOT
ARHGAP25	0.994669874726011	0.0378170879405618	-0.0318117279265886	NOT
LRRC1	0.995101058062004	0.0379382767932998	-0.199280516897084	DOWN
UGT2B15	0.995101058062004	0.0379512657549964	0.02935296703789	NOT
USP22	0.995101058062004	0.037982533450493	0.0618855960221465	NOT
OFCC1	0.995101058062004	0.0379919976646165	0.0213546500896045	NOT
LOC100505983	0.995101058062004	0.0379944749559348	0.0582128564388116	NOT
STK17A	0.996553150355108	0.0381201116534835	0.117526845526114	UP
THY1	0.996553150355108	0.0381372803967209	-0.0822528281410015	NOT
SLC24A1	0.996553150355108	0.0381583959761393	-0.0250716657226082	NOT
IGLV3-1	0.996553150355108	0.0381789008257708	-0.156730531266004	DOWN
ST8SIA4	0.998169767232792	0.0383200813117215	-0.114843768929212	DOWN
TENC1	0.998169767232792	0.0383461041757076	-0.0419006471934251	NOT
OTTHUMG00000151712	0.998169767232792	0.0383592784412281	-0.084816776417691	NOT
REEP3	0.998169767232792	0.038377247725862	0.121726985951096	UP
LAIR1	0.998169767232792	0.0384023249713571	-0.0570025274497592	NOT
OTTHUMG00000014156	0.999547728434663	0.0384876815025804	0.0873193894489228	NOT
HOXB2	0.999827982491689	0.0385308243697655	0.0822250051363271	NOT
SIPA1L2	0.999975321493783	0.0386078751437752	-0.0612319007616504	NOT
NMT2	0.999975321493783	0.0388084666175077	0.050368546746991	NOT
CRISPLD1	0.999975321493783	0.0388402449937346	0.0931293143561192	NOT
C1orf100	0.999975321493783	0.0388615676016188	0.0366192168618773	NOT
MIR30A	0.999975321493783	0.0388823283915822	-0.121970458941373	DOWN
LINC00301	0.999975321493783	0.0390002495711197	0.0267932899545569	NOT
ADI1	0.999975321493783	0.0390242642143903	0.0794658910170245	NOT
ABCC1	0.999975321493783	0.0390996068142045	-0.0395474703661032	NOT
OTTHUMG00000041431	0.999975321493783	0.0391296217380271	-0.0777117137256802	NOT
LOC399815	0.999975321493783	0.0391697409430575	-0.0319708572228645	NOT
MRPL14	0.999975321493783	0.0392538657405768	0.0663590875736038	NOT
ING4	0.999975321493783	0.0392652661741783	0.0396070498591872	NOT
DUSP21	0.999975321493783	0.0392811719587034	-0.0599598815124196	NOT
KLHL6-AS1	0.999975321493783	0.0392913580628231	-0.0608464250672047	NOT
OTTHUMG00000159016	0.999975321493783	0.0393779492398456	0.0706635115527385	NOT
TFEC	0.999975321493783	0.0394060182734798	-0.0691289340117778	NOT
OTTHUMG00000020639	0.999975321493783	0.0396518359266709	0.0668674886872753	NOT
IGHV3-11	0.999975321493783	0.0397372527862861	-0.229309886168717	DOWN
OTTHUMG00000001805	0.999975321493783	0.0397912441357531	0.0697831033506136	NOT
LOC286059	0.999975321493783	0.039802180237626	0.065086187980028	NOT
OTTHUMG00000162998	0.999975321493783	0.0398227954955263	0.0478049778225809	NOT
OTTHUMG00000000721	0.999975321493783	0.0398395049149689	0.0897336581381207	NOT
CCL18	0.999975321493783	0.0398478690335225	-0.167432585637481	DOWN
ALCAM	0.999975321493783	0.039893909422982	-0.0543437229182668	NOT
TOP1P2	0.999975321493783	0.039921595809167	0.052989918138759	NOT
ZNF432	0.999975321493783	0.0399379042066788	-0.0892079770145306	NOT
LOC100507330	0.999975321493783	0.0399385869062043	0.0274834141545051	NOT
ABHD13	0.999975321493783	0.0399595050634336	0.0580219016256978	NOT
OTTHUMG00000159191	0.999975321493783	0.0399690898817328	0.077282505744364	NOT
LAMP5	0.999975321493783	0.0400687667554721	0.0561255871895789	NOT
SLC7A7	0.999975321493783	0.0400731847560269	-0.0606002404473882	NOT
OR11G2	0.999975321493783	0.0400765077631579	0.0565689235311058	NOT
TMEM79	0.999975321493783	0.040131287940956	0.0326296645305293	NOT
PLEKHA1	0.999975321493783	0.0401400181275376	0.132731940348182	UP
IGHV3-38	0.999975321493783	0.0401571748663191	-0.164216661466334	DOWN
KLHL34	0.999975321493783	0.0401719284924565	-0.0606069616775464	NOT
PCDHGC5	0.999975321493783	0.0401799573291511	-0.0820255911898378	NOT
TOMM22P5	0.999975321493783	0.0402985996489479	0.0721063603910634	NOT
KLRF1	0.999975321493783	0.0403354794187085	-0.0364918541826684	NOT
KIR2DS4	0.999975321493783	0.0403676711707761	-0.0510210293938824	NOT
EPHA5	0.999975321493783	0.0405103949740717	0.0228217845142082	NOT
KRT39	0.999975321493783	0.0405155214669169	0.0439565193132352	NOT
RRM1-AS1	0.999975321493783	0.0405705808666449	0.0873727746095732	NOT
SMIM9	0.999975321493783	0.040584900700503	0.0696253721358144	NOT
IQCJ	0.999975321493783	0.0405931589709752	0.0250484867191476	NOT
SLMO2	0.999975321493783	0.0405945411890198	0.107088456253201	UP
DTWD1	0.999975321493783	0.0406048879029538	-0.0446967959389424	NOT
OTTHUMG00000162705	0.999975321493783	0.0406731366507662	-0.0396678154761911	NOT
MIR369	0.999975321493783	0.0407164136611469	-0.0471377251184084	NOT
SAMD9	0.999975321493783	0.0407174619113236	-0.106098395225296	DOWN
OTTHUMG00000164895	0.999975321493783	0.0408425982071912	0.0436943879288267	NOT
ZFP36L1	0.999975321493783	0.0408962308019192	-0.127858841605867	DOWN
OTTHUMG00000017568	0.999975321493783	0.0408988282705478	0.0576230805491553	NOT
PLA2G2C	0.999975321493783	0.0409052889627444	0.0530786345286076	NOT
IL4R	0.999975321493783	0.0409305356552757	-0.0687933484223011	NOT
MIR137	0.999975321493783	0.0410244997003047	-0.0390011799955201	NOT
UBE2D2	0.999975321493783	0.0410369112625343	0.0826140562756006	NOT
RPS29	0.999975321493783	0.041043323970324	0.0912147115815412	NOT
OTTHUMG00000004228	0.999975321493783	0.0410528402079922	0.0718594832549275	NOT
LYPD2	0.999975321493783	0.0410856925943048	-0.0533566029985924	NOT
PPP5C	0.999975321493783	0.0411734090150787	0.0322644150345601	NOT
HCLS1	0.999975321493783	0.0411783379076461	-0.0769153812404024	NOT
OTTHUMG00000018018	0.999975321493783	0.0412589666810868	0.0599605488031223	NOT
TNFSF13	0.999975321493783	0.0412923840606833	-0.0521188383736595	NOT
SNORD115-14	0.999975321493783	0.0413009753423979	-0.11695600094406	DOWN
BACH2	0.999975321493783	0.04131509508057	-0.0301221398889555	NOT
CDR1	0.999975321493783	0.0413213869159132	-0.237347322420636	DOWN
PPAP2A	0.999975321493783	0.0413437230710695	-0.171634837253583	DOWN
OTTHUMG00000154513	0.999975321493783	0.0413640515839094	-0.0503950008080509	NOT
TMPRSS11GP	0.999975321493783	0.0413815631723712	-0.0512073853126598	NOT
SRD5A3	0.999975321493783	0.0414428645784393	-0.0942295074404784	NOT
SESN3	0.999975321493783	0.0414434112263653	0.224950269649254	UP
PPIL6	0.999975321493783	0.0414488732791739	0.0288497749455963	NOT
HIST2H3A	0.999975321493783	0.0414652484039136	0.129574226926518	UP
SYNE1-AS1	0.999975321493783	0.041567086112189	-0.0825032607926932	NOT
RRP36	0.999975321493783	0.0415859588962877	0.095172856694826	NOT
C1orf52	0.999975321493783	0.0416135435619914	0.0607063134760599	NOT
C1S	0.999975321493783	0.0416216563326409	-0.0642523507584496	NOT
LXN	0.999975321493783	0.0416732328259353	0.0807526904121878	NOT
TMEM45A	0.999975321493783	0.0416997761966406	-0.196163878984256	DOWN
SNORD10	0.999975321493783	0.0417379134926797	0.176168831637224	UP
CCDC80	0.999975321493783	0.041762716218557	-0.0535217281106015	NOT
OR14C36	0.999975321493783	0.0418488312128611	-0.0638494832309271	NOT
IGKV1-27	0.999975321493783	0.0418700971534142	-0.341452495327699	DOWN
OTTHUMG00000017144	0.999975321493783	0.0419222638813121	0.0537023709437401	NOT
ZNF878	0.999975321493783	0.0419246073199727	0.0512460911418318	NOT
COX4I1	0.999975321493783	0.041934374944711	0.0794622835861478	NOT
OTTHUMG00000154511	0.999975321493783	0.0419455999867641	0.0722696631624435	NOT
NDUFA2	0.999975321493783	0.0419645078739257	0.0806137031810055	NOT
AMMECR1-IT1	0.999975321493783	0.0419788769092317	0.0459392455677166	NOT
C8orf76	0.999975321493783	0.0419944581194237	0.0797964620455689	NOT
SH2D1B	0.999975321493783	0.042046516131072	-0.0465053415258585	NOT
ASIP	0.999975321493783	0.042070086961733	0.072508926203275	NOT
VWA8-AS1	0.999975321493783	0.0420759542320483	-0.0520282083813375	NOT
GLOD4	0.999975321493783	0.0421473419960679	0.0442084337077562	NOT
OR4L1	0.999975321493783	0.0421890267809043	0.0452004823348671	NOT
PGA3	0.999975321493783	0.0421943318506298	-0.0410013499743993	NOT
SOD3	0.999975321493783	0.0422434825419003	-0.120403122847864	DOWN
LINC00582	0.999975321493783	0.0422709812686538	-0.0691717402073753	NOT
OAS1	0.999975321493783	0.0423119280615118	-0.0795116154793929	NOT
ZFAT	0.999975321493783	0.0423701172198869	0.153285077380947	UP
OTTHUMG00000161909	0.999975321493783	0.0423934155827696	0.197837723710318	UP
STMN1	0.999975321493783	0.0423994860863036	0.0503839694380472	NOT
RPS3AP47	0.999975321493783	0.0424058810962892	0.131610085829493	UP
ADAMDEC1	0.999975321493783	0.0424318167593299	-0.0833418065316183	NOT
ACTR3C	0.999975321493783	0.0425051236409129	0.101307116279436	UP
FAM194A	0.999975321493783	0.0425276967653158	0.0328511092549917	NOT
RANGRF	0.999975321493783	0.0425437450265425	0.0771931281842022	NOT
NDFIP2	0.999975321493783	0.0426198459383531	0.105398047283031	UP
FCGR3A	0.999975321493783	0.0426326209868294	-0.160348182331672	DOWN
SFR1	0.999975321493783	0.0427249389935945	-0.0881456933243729	NOT
ARHGEF6	0.999975321493783	0.0427404496571705	-0.135101716573859	DOWN
C7orf13	0.999975321493783	0.0427507487760105	-0.0863285026721705	NOT
TLE1	0.999975321493783	0.0428018314155864	-0.0667100967101932	NOT
TLR1	0.999975321493783	0.0428461599697717	-0.0575203537986444	NOT
LY86-AS1	0.999975321493783	0.0428537146473276	-0.0261129662378408	NOT
OTTHUMG00000151387	0.999975321493783	0.0428556941533414	-0.0586649064420137	NOT
MRPL52	0.999975321493783	0.0429117350310702	0.038230980526754	NOT
SNORD48	0.999975321493783	0.0429260111995083	0.059110172363031	NOT
GPR82	0.999975321493783	0.0429441634825305	-0.0342731182635698	NOT
OTTHUMG00000152402	0.999975321493783	0.0429964715764157	-0.0635236705549165	NOT
OTTHUMG00000154666	0.999975321493783	0.043010466284933	0.0952891790194563	NOT
LINC00920	0.999975321493783	0.0430196460116391	-0.0660427496799807	NOT
FAM99B	0.999975321493783	0.0430317072885684	-0.0682290222414252	NOT
CCL21	0.999975321493783	0.0430667921780286	-0.0775131117831531	NOT
C11orf58	0.999975321493783	0.0431287565331487	0.0754544019457217	NOT
RPL7	0.999975321493783	0.0431447163358883	0.0692522282066035	NOT
TNFAIP8	0.999975321493783	0.043145553331137	-0.0945362489439354	NOT
HIST1H4F	0.999975321493783	0.043183207314864	0.136492889128902	UP
HK2	0.999975321493783	0.043346259616408	-0.0972422832181259	NOT
FAM197Y5	0.999975321493783	0.043427716865713	0.0403557548323086	NOT
SNORD114-11	0.999975321493783	0.0434981697959903	0.212385059507806	UP
RNA5SP70	0.999975321493783	0.0435098543997916	-0.112926304947518	DOWN
HIST2H2AB	0.999975321493783	0.0435236318265842	0.140494962029567	UP
SNRNP200	0.999975321493783	0.04353624541216	0.0680224041698674	NOT
OTTHUMG00000150176	0.999975321493783	0.0435888239719678	-0.0676974206509202	NOT
OTTHUMG00000161671	0.999975321493783	0.0436080222237469	-0.0635483542706732	NOT
CLEC7A	0.999975321493783	0.0436130246439914	-0.0994159658538147	NOT
PLEK	0.999975321493783	0.0436356464222709	-0.135518352134538	DOWN
IGHV4-31	0.999975321493783	0.0436829722880142	-0.184737070604521	DOWN
SPATA1	0.999975321493783	0.0437312468681959	0.0188871204717094	NOT
LRP2BP	0.999975321493783	0.0437572542001875	-0.0343151759472606	NOT
OTTHUMG00000162881	0.999975321493783	0.0437821586532513	-0.0790744411482347	NOT
OR13H1	0.999975321493783	0.0438676459691048	-0.0575359066980297	NOT
GPR32	0.999975321493783	0.0438976977898923	-0.110228293810805	DOWN
SMIM19	0.999975321493783	0.0439512263415035	0.045177253888248	NOT
CLDN18	0.999975321493783	0.0439555085480318	0.0349850521793353	NOT
XRCC6	0.999975321493783	0.0440282735414184	0.0693345793810751	NOT
MIR562	0.999975321493783	0.0440583009168041	0.0412960207373261	NOT
TM4SF20	0.999975321493783	0.0440723033532189	0.0618268446780577	NOT
HARBI1	0.999975321493783	0.044246021184474	0.0585302792338736	NOT
LOC100996662	0.999975321493783	0.0442786629505889	0.0438509766465023	NOT
SPATA31A6	0.999975321493783	0.0442867009130534	0.0569982271985401	NOT
AAGAB	0.999975321493783	0.04429765340951	0.045343840581797	NOT
OTTHUMG00000042245	0.999975321493783	0.0443192002764056	0.0326731256240396	NOT
ST3GAL4	0.999975321493783	0.04434335386974	0.110802006064389	UP
WARS	0.999975321493783	0.0443502473055397	-0.155156076148879	DOWN
C1orf111	0.999975321493783	0.0444097218738184	-0.0416541400569672	NOT
OTTHUMG00000163145	0.999975321493783	0.0444115634113285	0.092620262032769	NOT
C1QA	0.999975321493783	0.0444292890265346	-0.107975638552869	DOWN
PLIN2	0.999975321493783	0.0444979235051386	-0.280746183243728	DOWN
SNORD115-10	0.999975321493783	0.0445188885650805	-0.242837428139403	DOWN
MEOX1	0.999975321493783	0.0445334393699991	-0.0425176085829504	NOT
TMEM132C	0.999975321493783	0.0445675894623554	-0.048504432699696	NOT
KDM1B	0.999975321493783	0.044596172058066	-0.0391292090853828	NOT
PIGR	0.999975321493783	0.0446731364050714	-0.0391479076900945	NOT
KLHL8	0.999975321493783	0.0447919491634352	0.103892046466971	UP
IGKV1-9	0.999975321493783	0.044817401200217	-0.361103163482465	DOWN
ABR	0.999975321493783	0.0448339439977218	-0.0375605357142863	NOT
INO80B	0.999975321493783	0.0448916360871109	0.0547230785010218	NOT
CTCFL	0.999975321493783	0.0450684763381536	-0.0262417626888127	NOT
RPS13	0.999975321493783	0.0450903861536436	0.112725061427932	UP
OTTHUMG00000014826	0.999975321493783	0.045162223986603	-0.0447703853526638	NOT
LCP2	0.999975321493783	0.0452015601509081	-0.0791471588581683	NOT
IGHV3-64	0.999975321493783	0.0452271602000522	-0.248028199700782	DOWN
DAPP1	0.999975321493783	0.0452316436079071	-0.130509209597416	DOWN
HDAC1	0.999975321493783	0.0452859168094534	0.0580180467549907	NOT
MYL6P1	0.999975321493783	0.0452896147528553	0.0782817304787518	NOT
USP3-AS1	0.999975321493783	0.045296969523486	-0.026561595942141	NOT
C6orf48	0.999975321493783	0.0453099335516439	0.0602198848086291	NOT
NEDD9	0.999975321493783	0.0453316081638374	-0.0890358515265	NOT
INPP4B	0.999975321493783	0.0453399380727767	-0.0249188013312871	NOT
OTTHUMG00000162227	0.999975321493783	0.0453480699565584	0.0508299820788518	NOT
PRKCZ	0.999975321493783	0.0453615431835349	0.0661437077412916	NOT
LOC146513	0.999975321493783	0.0453780321392541	-0.0603966821876609	NOT
RGS17	0.999975321493783	0.0454296090997532	-0.0337214940156181	NOT
OTTHUMG00000161349	0.999975321493783	0.0454380010391606	-0.0482350568196366	NOT
FCGR3B	0.999975321493783	0.0454602487259108	-0.141040837781618	DOWN
UCHL3	0.999975321493783	0.045514779646963	0.115841732846903	UP
SNORD115-47	0.999975321493783	0.0455503901902034	0.047561941868278	NOT
FAM66D	0.999975321493783	0.0455586000926622	0.0422500184171795	NOT
SLC39A7	0.999975321493783	0.0456026415532758	0.0648659656778046	NOT
CALB1	0.999975321493783	0.0456095319141387	0.0220874530689947	NOT
GYPA	0.999975321493783	0.0456290178474998	0.176927579397081	UP
FEM1A	0.999975321493783	0.045692787658055	0.0820983120839731	NOT
OR52B2	0.999975321493783	0.0457097728496272	0.0817502333589344	NOT
OTTHUMG00000161704	0.999975321493783	0.0457123554472335	0.0576021764752932	NOT
OTTHUMG00000156245	0.999975321493783	0.0457638771826701	0.0621802379192258	NOT
TMEM55A	0.999975321493783	0.0458317016167027	0.0798839980638748	NOT
DDIT4	0.999975321493783	0.0458485757787358	-0.0615223649033556	NOT
KCNN2	0.999975321493783	0.0458676033903797	0.0262483908890165	NOT
HIST1H2BO	0.999975321493783	0.0458692255391971	0.119600439980157	UP
TARBP2	0.999975321493783	0.0458761279404814	0.0405497835701496	NOT
SLC4A1	0.999975321493783	0.0459004958617085	0.176070816036223	UP
ZNF812	0.999975321493783	0.0459089808794945	-0.0418407457597296	NOT
TMEM9B	0.999975321493783	0.0459613336649231	0.0617252780017905	NOT
CDO1	0.999975321493783	0.0459643206002095	-0.187073317396312	DOWN
TRPC4	0.999975321493783	0.0459749678089059	-0.0541516492415535	NOT
ANXA4	0.999975321493783	0.0459862861123047	-0.160396922907066	DOWN
SNRPEP4	0.999975321493783	0.0460010461300258	0.0880098648393481	NOT
LOC100507477	0.999975321493783	0.0460183329424237	0.0442483692876339	NOT
HLA-DOA	0.999975321493783	0.046105993854985	-0.074133788538469	NOT
IGHV4-39	0.999975321493783	0.0461682572134003	-0.21783621967806	DOWN
RAB1B	0.999975321493783	0.0462075954171096	0.0885329742223462	NOT
OTTHUMG00000161752	0.999975321493783	0.0462401140115025	0.0448920796210945	NOT
GAGE2D	0.999975321493783	0.0462561782908268	0.0518837058371719	NOT
CUL9	0.999975321493783	0.0462706494009227	0.0225017701212868	NOT
CYTH1	0.999975321493783	0.0462792211851875	-0.033582142649129	NOT
OTTHUMG00000161824	0.999975321493783	0.046293006816703	0.0580976219758043	NOT
MC5R	0.999975321493783	0.0463477959355638	0.0676393806163582	NOT
PP2D1	0.999975321493783	0.0463481506301287	0.0405770512512786	NOT
LOC100506810	0.999975321493783	0.0463931175919657	0.0619667043650773	NOT
PHB2	0.999975321493783	0.0464343295265453	0.0954305633960537	NOT
ALAS2	0.999975321493783	0.0464384152250804	0.454454177259345	UP
OR52H1	0.999975321493783	0.0464431200390037	0.0639879910714276	NOT
OTTHUMG00000161192	0.999975321493783	0.0464545867882048	-0.0497087879864311	NOT
SELT	0.999975321493783	0.0465697998534368	0.121337001312082	UP
SNRPG	0.999975321493783	0.04664051246603	0.0649657218541995	NOT
CIITA	0.999975321493783	0.0467237793906054	-0.0557147714413775	NOT
XKR7	0.999975321493783	0.0469927580618866	0.0713382194540442	NOT
GYPE	0.999975321493783	0.0470415400936002	0.112532964429723	UP
LOC100507652	0.999975321493783	0.0470978863290131	0.104474149673577	UP
CCDC28A	0.999975321493783	0.0471186919809796	0.0656463029953915	NOT
OTTHUMG00000160350	0.999975321493783	0.047122565297617	0.0440797158218107	NOT
NUFIP1	0.999975321493783	0.0471514821609737	-0.047376610135049	NOT
OTTHUMG00000039875	0.999975321493783	0.047156557705238	0.0463641238159236	NOT
TNFRSF11B	0.999975321493783	0.0471887931713843	-0.0581072981790838	NOT
OTTHUMG00000017520	0.999975321493783	0.0472138364255925	-0.0305561474334355	NOT
FGF12	0.999975321493783	0.0472437645524861	0.101442565652201	UP
SLC46A3	0.999975321493783	0.0472889862344271	-0.0607062559043783	NOT
VTRNA1-2	0.999975321493783	0.0472917232012553	-0.553151510544674	DOWN
PRAMEF21	0.999975321493783	0.0473200461450614	0.0650024320276485	NOT
MRPL20	0.999975321493783	0.0473289483488152	0.0419709074660775	NOT
MILR1	0.999975321493783	0.0473369694945971	-0.0666850417946758	NOT
C14orf159	0.999975321493783	0.0474076620530233	-0.0328006152873783	NOT
TPBG	0.999975321493783	0.0474241390996698	-0.0838863639352931	NOT
PTGER4	0.999975321493783	0.0474886753307851	-0.0399538601030471	NOT
LOC100506394	0.999975321493783	0.0475129827689263	0.0682713546947	NOT
OTTHUMG00000159113	0.999975321493783	0.0475627552473728	0.0660397398393471	NOT
APOBEC2	0.999975321493783	0.0475762084228776	0.0493264724142328	NOT
NXNL1	0.999975321493783	0.0475816130286331	0.0587535463869662	NOT
C1orf21	0.999975321493783	0.0475964749508707	-0.135144179243473	DOWN
OTTHUMG00000014297	0.999975321493783	0.047638242889092	0.07090605189132	NOT
TBC1D22A	0.999975321493783	0.0476407914765539	-0.040655740591399	NOT
OTTHUMG00000004187	0.999975321493783	0.0476445119404583	0.0681216342165891	NOT
TAGAP	0.999975321493783	0.0476538887686126	-0.0463074354838717	NOT
PKP2	0.999975321493783	0.047676308071043	-0.153399733982979	DOWN
OTTHUMG00000153947	0.999975321493783	0.0476984269630866	-0.051101723982335	NOT
LIX1L	0.999975321493783	0.0477248883687575	-0.042146456493219	NOT
PAWR	0.999975321493783	0.0478777437740548	0.103375411978365	UP
HDAC5	0.999975321493783	0.0478978526709075	0.0667840611879145	NOT
OTTHUMG00000151323	0.999975321493783	0.0479629655434627	-0.0924205422747066	NOT
SPANXN4	0.999975321493783	0.0480151525305091	0.0397477679851503	NOT
OTTHUMG00000015511	0.999975321493783	0.0480156802027725	0.0403208839285698	NOT
DACT3-AS1	0.999975321493783	0.0480516091332373	-0.0515050219374062	NOT
HIST1H2BJ	0.999975321493783	0.0480690160504275	0.108295729902715	UP
MYADM	0.999975321493783	0.0481502303560934	-0.113619106302806	DOWN
TUSC1	0.999975321493783	0.0482213985910571	0.055678006936442	NOT
FLJ16171	0.999975321493783	0.0482595924456036	-0.0552075224334372	NOT
OTTHUMG00000151780	0.999975321493783	0.048282309449692	-0.0597310824372772	NOT
OTTHUMG00000153976	0.999975321493783	0.0483102989105979	-0.0666090661482341	NOT
PNLIPRP3	0.999975321493783	0.0484421675829998	0.0212181588101625	NOT
OR11H7	0.999975321493783	0.0485290508229668	-0.0553388172203029	NOT
TINCR	0.999975321493783	0.0485634425717145	0.0515765598438271	NOT
IL1RAP	0.999975321493783	0.0486027277908824	-0.13487154853111	DOWN
PTGIS	0.999975321493783	0.0486141763989757	-0.0382069194028443	NOT
CLU	0.999975321493783	0.0486286465704539	-0.0736466513536849	NOT
EIF4G1	0.999975321493783	0.0486355279280367	0.059932630136327	NOT
LOC100505776	0.999975321493783	0.048652486728967	-0.0595842225422434	NOT
NXPE3	0.999975321493783	0.0487041400270424	-0.0303335435867904	NOT
ATP1B3	0.999975321493783	0.0487424107975191	0.102749101286477	UP
OTTHUMG00000164351	0.999975321493783	0.0487471145498192	0.0347421738351246	NOT
PVRL4	0.999975321493783	0.0487724637328929	-0.155564064084103	DOWN
TBX18	0.999975321493783	0.0487775643522352	0.0224294342677931	NOT
MALL	0.999975321493783	0.0487904526501921	-0.0837714261392746	NOT
LSM2	0.999975321493783	0.0489236729731918	0.0469157615207347	NOT
SPRTN	0.999975321493783	0.0489284739987284	0.0418506542978747	NOT
SAMHD1	0.999975321493783	0.0489676551923456	-0.174933540578598	DOWN
MAPKBP1	0.999975321493783	0.0489697836154619	-0.0275012057251676	NOT
OTTHUMG00000151364	0.999975321493783	0.0490782599845035	-0.0463372497279844	NOT
JTB	0.999975321493783	0.0491257216863329	0.073579756240397	NOT
KLF2	0.999975321493783	0.0491483328486216	-0.0985657928667454	NOT
ALYREF	0.999975321493783	0.0491734925512968	0.0692889452444927	NOT
CEACAM5	0.999975321493783	0.0492498124456607	0.0331047003968239	NOT
WIPF1	0.999975321493783	0.0492892104329628	-0.0453402984030991	NOT
TMEM139	0.999975321493783	0.0493171895128752	0.104145245903735	UP
TOB2P1	0.999975321493783	0.0494281764066071	0.196492795586917	UP
OTTHUMG00000152013	0.999975321493783	0.0494807659678412	0.0701271404089852	NOT
MEF2A	0.999975321493783	0.0495002836535983	-0.0719008496543783	NOT
MMADHC	0.999975321493783	0.0495163669142881	0.0760497748495883	NOT
SNORD8	0.999975321493783	0.0495547444298334	0.193002812163977	UP
OTTHUMG00000041633	0.999975321493783	0.0495945262841484	-0.0801011317364324	NOT
OTTHUMG00000162158	0.999975321493783	0.0496549147454056	-0.0628753369175645	NOT
OTTHUMG00000154373	0.999975321493783	0.0497211680301354	0.0507474746543757	NOT
ARRDC3-AS1	0.999975321493783	0.0497447651428299	0.0691965722606218	NOT
OTTHUMG00000014082	0.999975321493783	0.0498133710857318	0.172316298579106	UP
OTTHUMG00000161870	0.999975321493783	0.0498913354817047	-0.112363804435484	DOWN
FBLN2	0.999975321493783	0.0499162035721134	-0.0588446441692305	NOT
OTTHUMG00000160140	0.999975321493783	0.0499393313462329	0.0543638206125197	NOT
HIST1H3H	0.999975321493783	0.0499786577997986	0.124910985391062	UP
CHD4	0.999975321493783	0.0499899633770587	0.0692797660330253	NOT
FCGR2A	0.999975321493783	0.0500573899777874	-0.162867664394521	NOT
BTF3P10	0.999975321493783	0.0500812974375374	0.104137214317716	NOT
WARS2-IT1	0.999975321493783	0.0501195512980559	-0.0556239770705336	NOT
CDA	0.999975321493783	0.0501829048478256	0.197302985119046	NOT
PLOD1	0.999975321493783	0.0501966886068923	-0.0989938080037138	NOT
EPHB4	0.999975321493783	0.0502177851691378	0.0687864932795685	NOT
GAS1	0.999975321493783	0.0503165333974424	-0.0876402652489787	NOT
ERVV-2	0.999975321493783	0.0503419939813748	0.428906996527775	NOT
LOC100507538	0.999975321493783	0.0504253150746537	0.0637723224046334	NOT
OTTHUMG00000164757	0.999975321493783	0.0504430427245724	0.0563266237919211	NOT
CAMK2D	0.999975321493783	0.0504480628408449	-0.0547552263504896	NOT
OR1I1	0.999975321493783	0.0504624834548657	-0.0794792503040216	NOT
MTG1	0.999975321493783	0.05046363005485	0.0293575703404976	NOT
IRF1	0.999975321493783	0.0505084910046018	-0.0543372949548813	NOT
RAB35	0.999975321493783	0.0505446435157977	0.0563644324916792	NOT
INHBA-AS1	0.999975321493783	0.0505584610520848	-0.0645165694604461	NOT
ABT1	0.999975321493783	0.0505673508466309	0.0612968027633745	NOT
OTTHUMG00000153690	0.999975321493783	0.0506019508876049	0.068297263584868	NOT
LOC649395	0.999975321493783	0.0506117199238161	0.0649818949932781	NOT
HSPH1	0.999975321493783	0.0506167500138267	-0.163325160810295	NOT
NIPAL2	0.999975321493783	0.0506297742324232	-0.0505270287778434	NOT
DCAF12	0.999975321493783	0.0506448100128745	0.152233422315023	NOT
STK19	0.999975321493783	0.0506509645778886	0.0653416762992798	NOT
ITGB8	0.999975321493783	0.0506978261363418	-0.113186356822837	NOT
LOC100506178	0.999975321493783	0.0507187825640893	0.0630134306035561	NOT
OTTHUMG00000160918	0.999975321493783	0.050743484125701	-0.0668279463325643	NOT
CP	0.999975321493783	0.0507506361198772	-0.0787499155785971	NOT
OTTHUMG00000015142	0.999975321493783	0.0508558591595479	-0.0592011979006664	NOT
SUV39H2	0.999975321493783	0.0509002371174914	-0.040225776761714	NOT
MMP26	0.999975321493783	0.0509376815601026	-0.025685920202895	NOT
NOL6	0.999975321493783	0.0509476444274316	-0.0292305904857937	NOT
FABP9	0.999975321493783	0.0509708290043412	0.0352053755280344	NOT
IP6K1	0.999975321493783	0.0509777289111629	0.0349181987967233	NOT
PSMC5	0.999975321493783	0.0509866356258828	0.0640878204525066	NOT
DSG4	0.999975321493783	0.0510262752270665	0.0313240533314114	NOT
LOC100506790	0.999975321493783	0.0511058393177182	-0.0675993751440092	NOT
TMEM54	0.999975321493783	0.0511325558094241	0.179734128776239	NOT
IGKV1D-37	0.999975321493783	0.0511451913994446	-0.309627731278803	NOT
MED27	0.999975321493783	0.0511466534279572	0.0777444256752444	NOT
CA13	0.999975321493783	0.0511607614557618	0.0247846080709162	NOT
SPINK8	0.999975321493783	0.051217457322088	0.0514054828149	NOT
OTTHUMG00000163179	0.999975321493783	0.0513254477024107	-0.0717033835605485	NOT
EPB42	0.999975321493783	0.0513384238480222	0.147673554179467	NOT
UBE2K	0.999975321493783	0.0513524353181433	0.0685844411322316	NOT
OTTHUMG00000009610	0.999975321493783	0.0513887877530909	0.0587367417274698	NOT
C11orf65	0.999975321493783	0.0514072771448172	0.0262013440860218	NOT
APH1A	0.999975321493783	0.0514100571841746	0.0421102585605464	NOT
SNORD50A	0.999975321493783	0.0514332395049435	0.0836728854326667	NOT
SNORD115-33	0.999975321493783	0.0514785245729641	-0.14514077686572	NOT
ATP5A1	0.999975321493783	0.0514844869402903	0.052781542178697	NOT
GOLGA8B	0.999975321493783	0.0515456052663275	-0.0593299167066723	NOT
ZNF226	0.999975321493783	0.051617087450185	0.0619447310227832	NOT
COL4A2-AS2	0.999975321493783	0.0516370824747676	-0.0574670742927559	NOT
HIST2H2BC	0.999975321493783	0.0516519991216274	0.0929242466717852	NOT
OTTHUMG00000164821	0.999975321493783	0.0516587246888092	0.0638934843029926	NOT
MLIP-IT1	0.999975321493783	0.0516594530410959	-0.0502284575652854	NOT
RANBP3L	0.999975321493783	0.0517814776821017	-0.0392768544866882	NOT
PDP2	0.999975321493783	0.0518056355600421	0.0775536839477731	NOT
OTTHUMG00000014234	0.999975321493783	0.0518251284862294	0.0529529622535829	NOT
IGHV2-5	0.999975321493783	0.0518342039111388	-0.120493142873147	NOT
MIR1289-1	0.999975321493783	0.0518653402630294	0.0556306085189453	NOT
RCC1	0.999975321493783	0.0519069664150209	0.0336843749039915	NOT
KLF6	0.999975321493783	0.0519421986071417	-0.111678783762161	NOT
OTTHUMG00000014623	0.999975321493783	0.0519895924411181	0.0647798490303346	NOT
THOP1	0.999975321493783	0.0519966325887011	0.0880029742223476	NOT
ELF5	0.999975321493783	0.0520056803736143	0.0611418015712997	NOT
GSTM2P1	0.999975321493783	0.0520556671845786	0.0744393635672669	NOT
IGKV1D-42	0.999975321493783	0.0520563919144829	-0.283300532666094	NOT
RIPK4	0.999975321493783	0.0520640307170263	-0.037476226910524	NOT
COBL	0.999975321493783	0.0521202284630465	-0.0445720436507937	NOT
ARPC5L	0.999975321493783	0.0521878934384252	0.0621295221614142	NOT
FHDC1	0.999975321493783	0.0522641316703631	0.122654767681134	NOT
OTTHUMG00000132937	0.999975321493783	0.0523037469895573	0.0802371322324618	NOT
OTTHUMG00000161384	0.999975321493783	0.0523683372464801	0.100407262384793	NOT
ENTHD1	0.999975321493783	0.0524206838672213	-0.0421434021057352	NOT
MAP2	0.999975321493783	0.0524342194101063	0.0164502450556827	NOT
SGCE	0.999975321493783	0.0524831572865482	0.103938735591075	NOT
PIGM	0.999975321493783	0.0526225467938937	-0.0511304601094489	NOT
C17orf112	0.999975321493783	0.0526425462598194	-0.0509138522625463	NOT
PSD4	0.999975321493783	0.052650717830819	0.0347116130472331	NOT
PCDHGA9	0.999975321493783	0.0526858211840683	-0.0864971198796738	NOT
FAM138E	0.999975321493783	0.0527683585162981	0.0456398064356103	NOT
OTTHUMG00000002707	0.999975321493783	0.0528130130715561	0.055077707341268	NOT
IGLV11-55	0.999975321493783	0.0528154361364699	-0.0552105033522166	NOT
PTAFR	0.999975321493783	0.0528942576969376	-0.0447565590917867	NOT
TIMM8A	0.999975321493783	0.0529599799201297	0.0609349426603307	NOT
MIR1296	0.999975321493783	0.0529607102373644	0.0877236618823574	NOT
MUC1	0.999975321493783	0.0530363944407731	-0.15593270814132	NOT
TC2N	0.999975321493783	0.0530664074477942	0.160223796562979	NOT
CHAF1B	0.999975321493783	0.0530846784937596	-0.0464743934971841	NOT
BEX1	0.999975321493783	0.0531624622811383	0.0693761374327933	NOT
CCDC126	0.999975321493783	0.0531738186150409	0.0480304658858142	NOT
AMY2A	0.999975321493783	0.0531766278638446	-0.0387324005696374	NOT
DCXR	0.999975321493783	0.053197622331874	0.10667897220622	NOT
OTTHUMG00000163561	0.999975321493783	0.053215504644756	0.0725794976158447	NOT
MCMBP	0.999975321493783	0.0532353237997884	0.087711334277393	NOT
JUND	0.999975321493783	0.0532846833013951	0.1082825484671	NOT
DMD-AS3	0.999975321493783	0.0533269553160416	-0.0699985663082443	NOT
SEPHS1	0.999975321493783	0.0533908237707524	0.0315046365047342	NOT
TBC1D3	0.999975321493783	0.0534038173631278	-0.0562850732206881	NOT
LINC00583	0.999975321493783	0.0534364032815066	0.0441173090117752	NOT
TLDC1	0.999975321493783	0.0534514836181646	0.0935803627592176	NOT
OTTHUMG00000132443	0.999975321493783	0.0535052154473358	0.0588498620711722	NOT
LOC100128264	0.999975321493783	0.0535286532821582	-0.0446048014752964	NOT
APOBEC3A	0.999975321493783	0.0535296030495555	-0.0499209981758844	NOT
TCP11L2	0.999975321493783	0.053540179830606	0.11704368159562	NOT
NRIP1	0.999975321493783	0.0535503350843953	-0.216710878936254	NOT
OTTHUMG00000020102	0.999975321493783	0.0535538416773625	-0.0476676078949057	NOT
YBX2	0.999975321493783	0.0536513743056123	0.0483578453100986	NOT
PDXK	0.999975321493783	0.0536634650441874	0.0439817698252698	NOT
CCK	0.999975321493783	0.0536963521906705	0.0947526760112627	NOT
RPL34-AS1	0.999975321493783	0.0537271271201398	0.0297695036802361	NOT
MXI1	0.999975321493783	0.0538016766096007	-0.0935209702540991	NOT
COX6A1P2	0.999975321493783	0.0538120610086685	0.100663792178697	NOT
UBE2MP1	0.999975321493783	0.0539187295762644	0.0944914438844071	NOT
OR1E2	0.999975321493783	0.053986860918215	-0.0708400060643903	NOT
OTTHUMG00000018185	0.999975321493783	0.0540475103179731	-0.069433351574502	NOT
OTTHUMG00000084879	0.999975321493783	0.0540614965667568	0.0753459306995623	NOT
MIR3165	0.999975321493783	0.0540724561031417	0.0691008125640029	NOT
CCDC104	0.999975321493783	0.0541056605501493	-0.0384712548643114	NOT
HMGB3	0.999975321493783	0.054170041041446	-0.0927114763824903	NOT
OTTHUMG00000014347	0.999975321493783	0.0542131419326412	-0.0579867393913216	NOT
ENHO	0.999975321493783	0.05425518564207	-0.0508415763248831	NOT
PIGX	0.999975321493783	0.0542732749773796	0.0456452923067054	NOT
DEFB1	0.999975321493783	0.054303576571387	-0.106491745343704	NOT
PIP4K2A	0.999975321493783	0.0543073086120586	0.0929853855126721	NOT
OTTHUMG00000163965	0.999975321493783	0.0543604299804406	-0.0970001351526486	NOT
XYLT1	0.999975321493783	0.0543907924782221	-0.0551565166650674	NOT
MIR4529	0.999975321493783	0.0544013067149073	-0.0596182764336928	NOT
MEIOB	0.999975321493783	0.0544320843406083	0.0220066112711215	NOT
OTTHUMG00000164295	0.999975321493783	0.0544463762505892	-0.151019364551332	NOT
TMEM134	0.999975321493783	0.05457368049196	0.0367855112167197	NOT
POTEC	0.999975321493783	0.054577587422253	-0.0444107648009471	NOT
OTTHUMG00000163730	0.999975321493783	0.0545862547762804	0.0438540859254988	NOT
BRE-AS1	0.999975321493783	0.0545979962556325	-0.0725023763280856	NOT
GK	0.999975321493783	0.0546729121998285	-0.0464929174187159	NOT
IGKV3D-11	0.999975321493783	0.0546884208061029	-0.179551669610857	NOT
ZDHHC16	0.999975321493783	0.0547322121734836	0.0947735528193805	NOT
CPD	0.999975321493783	0.0547691364400085	0.165317890777006	NOT
RASSF2	0.999975321493783	0.0549426812376143	-0.063311600966462	NOT
ZNF428	0.999975321493783	0.0550018689486113	0.0458120604678713	NOT
SGTB	0.999975321493783	0.0550226278044846	-0.0434266291122638	NOT
OTTHUMG00000015645	0.999975321493783	0.0550714924740757	0.0555858536386324	NOT
SYF2	0.999975321493783	0.0551124592547232	0.0631302569764447	NOT
INPPL1	0.999975321493783	0.0551635143205474	0.0586221528417825	NOT
FANCB	0.999975321493783	0.0552084728045927	0.0411890778929838	NOT
OTTHUMG00000161654	0.999975321493783	0.0552395593700527	-0.0396748623591918	NOT
IL20RB-AS1	0.999975321493783	0.0553175708876046	0.0578546844918058	NOT
MIR320B1	0.999975321493783	0.0553369991607355	0.0556874837909622	NOT
RNLS	0.999975321493783	0.0554016543765233	-0.0479214221870197	NOT
ACTA2	0.999975321493783	0.0554043727415145	-0.1688536499776	NOT
PTGER2	0.999975321493783	0.0554093115726593	-0.0640055620519737	NOT
PGC	0.999975321493783	0.0554236122462673	0.0367453120839709	NOT
MORN4	0.999975321493783	0.0554860007908119	0.0379699294994875	NOT
MSR1	0.999975321493783	0.0554886705207685	-0.0613233377736178	NOT
MIR3914-2	0.999975321493783	0.0555484947117399	0.0395157434555804	NOT
FNIP1	0.999975321493783	0.0555992003053574	0.0915056358246931	NOT
RNA5SP364	0.999975321493783	0.0556803044830994	-0.107046266305044	NOT
PDK1	0.999975321493783	0.0556925637039293	-0.0561216147273438	NOT
HAO2-IT1	0.999975321493783	0.0557133742565431	0.0733405222734218	NOT
ADIRF	0.999975321493783	0.0557854357951085	0.104873768001146	NOT
SDHAP1	0.999975321493783	0.0558077188698415	-0.128590302915389	NOT
MSTO2P	0.999975321493783	0.0558808743116279	-0.0317245394905301	NOT
CIRBP	0.999975321493783	0.0559358240787447	0.0723516444412446	NOT
LYN	0.999975321493783	0.0559540336729975	-0.226895650825653	NOT
ERCC4	0.999975321493783	0.0559818589242353	0.044675038378454	NOT
FLJ35282	0.999975321493783	0.0559955018485997	0.0294223865367371	NOT
SERPINB3	0.999975321493783	0.0560001956756386	-0.0407301105190747	NOT
GOLPH3	0.999975321493783	0.056035131124759	0.0361402208301298	NOT
IGHV3-16	0.999975321493783	0.0560440937646912	-0.122911520057287	NOT
CASC4	0.999975321493783	0.056106739011564	-0.0856880490271417	NOT
ATP6V1G1	0.999975321493783	0.0561083353281769	0.0601061563140011	NOT
HIST1H4A	0.999975321493783	0.0561469065140619	0.105605962517598	NOT
OTTHUMG00000162672	0.999975321493783	0.0561720531252483	0.0844747705773163	NOT
VEGFA	0.999975321493783	0.0561967433018954	-0.0465208231566869	NOT
MBD3L5	0.999975321493783	0.0563127260201092	-0.0689852628968266	NOT
MIR3155B	0.999975321493783	0.0563645489742091	0.117577518417176	NOT
MRPL15	0.999975321493783	0.0564291542322827	0.0826499750544034	NOT
PRDX5	0.999975321493783	0.0564848487094529	0.0831927399193519	NOT
MPP1	0.999975321493783	0.0564992466044036	0.108027092149895	NOT
SLC2A1	0.999975321493783	0.0565093474413298	-0.16678527569765	NOT
SNORD115-37	0.999975321493783	0.0565307187343682	-0.0330381618023556	NOT
TRAV39	0.999975321493783	0.0565354526603462	-0.0497507886184718	NOT
MIR4684	0.999975321493783	0.0565741628259032	-0.0799762121575789	NOT
LAPTM5	0.999975321493783	0.0565813885399179	-0.234543906065991	NOT
FBLN5	0.999975321493783	0.0566871177479031	-0.092766435883898	NOT
OTTHUMG00000019044	0.999975321493783	0.0567002548022098	-0.0504950022881472	NOT
C3orf65	0.999975321493783	0.0567024131029033	-0.0240476706029189	NOT
FMO1	0.999975321493783	0.0567384200129135	0.0278316639624911	NOT
ASPN	0.999975321493783	0.0567723607940209	-0.0571351424731192	NOT
SERHL2	0.999975321493783	0.0567791963606165	0.0319378410298237	NOT
OTTHUMG00000162982	0.999975321493783	0.0568593560895745	0.0541250487391194	NOT
VKORC1	0.999975321493783	0.0568738219219986	-0.0772657076452949	NOT
SELPLG	0.999975321493783	0.0568754562666484	-0.0604389056259613	NOT
ZNF702P	0.999975321493783	0.0568942825567006	0.103133593798002	NOT
SLC23A2	0.999975321493783	0.0569172229685046	0.109221696540575	NOT
IGKV3D-15	0.999975321493783	0.0569292017021729	-0.217437164650539	NOT
IL8	0.999975321493783	0.0569317678513801	-0.0496922472158237	NOT
ADCY2	0.999975321493783	0.0569614980972933	0.0329484460445459	NOT
OTTHUMG00000158637	0.999975321493783	0.0569764892723169	0.0694552861463116	NOT
IL15	0.999975321493783	0.0569964521951465	-0.0248855543714797	NOT
MIR3975	0.999975321493783	0.0569977940658069	0.0888004563492064	NOT
OTTHUMG00000164773	0.999975321493783	0.0570923084970942	0.0538833591749865	NOT
CTAGE6	0.999975321493783	0.0571536136802244	-0.0717038137320807	NOT
KAL1	0.999975321493783	0.0571909789275131	-0.0359820818132373	NOT
ISLR	0.999975321493783	0.0571919302981064	-0.0599477501920136	NOT
MORN2	0.999975321493783	0.0572189929437461	-0.0441951713069635	NOT
GATM	0.999975321493783	0.0573360845781786	-0.10530209717422	NOT
SNX29P1	0.999975321493783	0.0573675549066215	-0.0566629321556622	NOT
RHAG	0.999975321493783	0.0573948527510516	0.0497824318676394	NOT
IGHV2-26	0.999975321493783	0.0574181329120301	-0.100574539122504	NOT
SLC9B1P1	0.999975321493783	0.0574243486306591	0.0369046817076288	NOT
TAS2R1	0.999975321493783	0.0574252099050803	-0.0308651241999489	NOT
OR8D1	0.999975321493783	0.0574493539958696	-0.0565141327444971	NOT
OTTHUMG00000037268	0.999975321493783	0.0575464697096866	-0.0422353659114183	NOT
RNU6-62	0.999975321493783	0.0576374919531785	-0.055864584981439	NOT
OTTHUMG00000161132	0.999975321493783	0.057710917977062	0.0339335843733979	NOT
SGK1	0.999975321493783	0.0577128677506168	0.0960086242319473	NOT
OTTHUMG00000011991	0.999975321493783	0.0577319842368951	-0.0693225112967233	NOT
OR13D1	0.999975321493783	0.0577575606025963	0.0454721936123907	NOT
OTTHUMG00000008920	0.999975321493783	0.0577578208546578	-0.0597185227694608	NOT
IGKV1-8	0.999975321493783	0.0577834891836924	-0.251450312804022	NOT
OTTHUMG00000020560	0.999975321493783	0.0577902381779341	-0.0552106886680752	NOT
EPYC	0.999975321493783	0.057792983659834	-0.443111890969023	NOT
OTTHUMG00000153742	0.999975321493783	0.0578002655568046	0.0680237377752162	NOT
LOC100507274	0.999975321493783	0.0578418488771558	0.0394794596134149	NOT
SDIM1	0.999975321493783	0.05786397502444	0.07213527515361	NOT
CD1E	0.999975321493783	0.0579185636210021	0.0293270671562986	NOT
SPATA42	0.999975321493783	0.0579263053002935	0.103582619335636	NOT
SLC45A4	0.999975321493783	0.0579889621237722	0.0759366280881961	NOT
PCDHGB8P	0.999975321493783	0.0579924530337012	0.0617914776465689	NOT
MIR4773-2	0.999975321493783	0.0580524168683109	0.0649570780529931	NOT
STAT5B	0.999975321493783	0.058063607831499	0.0923911539458473	NOT
PDLIM3	0.999975321493783	0.0580694229097152	-0.0389406108390959	NOT
SNORD111B	0.999975321493783	0.0580913752145747	0.171475528409817	NOT
MRPL13	0.999975321493783	0.0581105868138044	0.0602244501888114	NOT
ATP5EP2	0.999975321493783	0.0581111277953149	0.0839252320628523	NOT
OTTHUMG00000160277	0.999975321493783	0.0581215429287973	0.0604620619399641	NOT
IGKV2-24	0.999975321493783	0.0581486598304955	-0.280511366167437	NOT
WDFY2	0.999975321493783	0.0581525203113877	-0.055637818068357	NOT
RNF182	0.999975321493783	0.0581591721497268	0.0427124280913977	NOT
FABP1	0.999975321493783	0.0581595464997576	-0.0359892559043788	NOT
C18orf8	0.999975321493783	0.0581959338223014	0.111112535890295	NOT
C2	0.999975321493783	0.0582325818690926	-0.0858163935531886	NOT
CCDC88A	0.999975321493783	0.0582742184232163	-0.0779816680587562	NOT
BEX4	0.999975321493783	0.0582847139143816	0.063684751696111	NOT
OTTHUMG00000032534	0.999975321493783	0.058312406853953	-0.0581870007520493	NOT
EIF3FP3	0.999975321493783	0.0583501925742211	0.116717085413463	NOT
ILF3	0.999975321493783	0.0584660697845846	0.0390904580613141	NOT
OTTHUMG00000031898	0.999975321493783	0.0587459320714342	-0.0591983562468008	NOT
DAPK2	0.999975321493783	0.0587460096317668	0.0381326864439293	NOT
RNY4P26	0.999975321493783	0.0587734566254747	-0.0821229076900925	NOT
OTTHUMG00000164676	0.999975321493783	0.0587744600338305	0.0867692411034309	NOT
MUC20	0.999975321493783	0.0588382862356551	-0.160834031153996	NOT
LOC100505902	0.999975321493783	0.0588603041138172	0.0311421785394259	NOT
IL12RB2	0.999975321493783	0.0588714670005777	0.0587643225486412	NOT
GBP4	0.999975321493783	0.0588916352241839	-0.115911434043781	NOT
AQP7P3	0.999975321493783	0.0589282653048474	-0.0721804913754518	NOT
FAM65A	0.999975321493783	0.0589405610155059	-0.0398711716429876	NOT
RNU6-56P	0.999975321493783	0.0590134979531583	0.0665673463741681	NOT
TMEM254-AS1	0.999975321493783	0.0590261224347138	0.0405900229614686	NOT
OTTHUMG00000154970	0.999975321493783	0.0590914892169373	-0.0430498308051712	NOT
PSMB8	0.999975321493783	0.0591041422925141	-0.0658951196556581	NOT
OTTHUMG00000035812	0.999975321493783	0.0591255617164049	0.0556742903225809	NOT
RDH16	0.999975321493783	0.0592845453718022	0.0464861173515088	NOT
LOC339529	0.999975321493783	0.0592990131211761	0.0365902597446217	NOT
FAM86C1	0.999975321493783	0.0593180270939259	-0.0450983345334119	NOT
SOX21-AS1	0.999975321493783	0.0593413865677013	0.0609107544482859	NOT
ZNF799	0.999975321493783	0.0593415146093673	-0.0506600136488746	NOT
MSX2	0.999975321493783	0.0593494203144481	0.0413110413146427	NOT
MEG9	0.999975321493783	0.0593626565433168	-0.0413374651817735	NOT
PARP3	0.999975321493783	0.0593789795768638	-0.0304505761568743	NOT
OTTHUMG00000015852	0.999975321493783	0.059403225267271	-0.0489074735023043	NOT
AKR1B10	0.999975321493783	0.0594075139061511	0.0511388760560685	NOT
OTTHUMG00000164494	0.999975321493783	0.0594293406891618	-0.0661434977918605	NOT
LGALS8-AS1	0.999975321493783	0.0594591263007909	0.0693842293266762	NOT
OTTHUMG00000014884	0.999975321493783	0.0595213068411682	-0.114296414218511	NOT
MAP3K8	0.999975321493783	0.0596054419487486	-0.0955169888952927	NOT
FANK1	0.999975321493783	0.0596791100734594	-0.0255785143369178	NOT
LBX2-AS1	0.999975321493783	0.0596835797609578	0.0653484122023782	NOT
VOPP1	0.999975321493783	0.0596953751053893	-0.0349642500640055	NOT
SLC19A2	0.999975321493783	0.059720740906901	0.136804263920889	NOT
C1QB	0.999975321493783	0.0597421025967385	-0.156074869927676	NOT
CHKA	0.999975321493783	0.0597843265727649	0.0884639895353319	NOT
OTTHUMG00000032377	0.999975321493783	0.0597917143131125	0.065048875656041	NOT
LOC100996305	0.999975321493783	0.0597938624824732	0.212904320628517	NOT
OTTHUMG00000163914	0.999975321493783	0.0598144432624225	0.0344331586501525	NOT
FAM66B	0.999975321493783	0.0598182744899211	0.0300502335669472	NOT
NRDE2	0.999975321493783	0.0598405879583046	0.0340819024577579	NOT
LOC100506189	0.999975321493783	0.059883771297053	-0.0622071400249626	NOT
RETN	0.999975321493783	0.059894425114416	0.0479763507264499	NOT
LAMP3	0.999975321493783	0.0599018180388717	-0.0384104232110865	NOT
DDX28	0.999975321493783	0.0599287818723949	0.0673837329429059	NOT
FABP7	0.999975321493783	0.0599511049760198	0.0363762559523804	NOT
MIR4739	0.999975321493783	0.0599570475933461	0.098760249663977	NOT
RGS4	0.999975321493783	0.059983443137755	-0.0273432415834618	NOT
TSG1	0.999975321493783	0.060106414900137	0.0232694278193808	NOT
CMKLR1	0.999975321493783	0.0601321360570173	-0.0553966693708423	NOT
OR5P3	0.999975321493783	0.0601370268071844	-0.078202231910844	NOT
CXorf65	0.999975321493783	0.0601490801729088	-0.033540810115849	NOT
NDUFAB1	0.999975321493783	0.0602012117490638	0.0898094258992543	NOT
UBE2J2	0.999975321493783	0.0602052744463787	0.0292782476958511	NOT
MAGEB1	0.999975321493783	0.0602523957034092	0.0384452302867366	NOT
MIR370	0.999975321493783	0.0602556945542315	-0.091740064188107	NOT
MIS12	0.999975321493783	0.0602673593081392	-0.0725286019425262	NOT
HSPB8	0.999975321493783	0.0602677422594751	0.106815590165767	NOT
OR6C76	0.999975321493783	0.0602727844930059	-0.0519091207677302	NOT
CORIN	0.999975321493783	0.0603416513633054	-0.0210587844022001	NOT
LACC1	0.999975321493783	0.0603546305708204	-0.0868011740751422	NOT
OTTHUMG00000154940	0.999975321493783	0.0603664194582025	0.0444870996383759	NOT
GNLY	0.999975321493783	0.0604594628013432	-0.0627739419082838	NOT
GPR107	0.999975321493783	0.0605063625062872	0.0918493997055805	NOT
OTTHUMG00000157034	0.999975321493783	0.0605108990713976	-0.0780756381048402	NOT
APOC1	0.999975321493783	0.0605224560089627	-0.131497839285717	NOT
GRIK1-AS2	0.999975321493783	0.0605524399962163	-0.118407454925118	NOT
ASB14	0.999975321493783	0.0605850709104766	-0.022503523041475	NOT
OTTHUMG00000164978	0.999975321493783	0.0606684469986269	0.031569021665387	NOT
OTTHUMG00000159970	0.999975321493783	0.0607348886095138	-0.0591415522433474	NOT
OTTHUMG00000018647	0.999975321493783	0.0608216178106708	0.045181336629545	NOT
OTTHUMG00000161971	0.999975321493783	0.0608359946141282	0.0495230942780331	NOT
RNASE6	0.999975321493783	0.0608382066083811	-0.160661246447775	NOT
GLRX	0.999975321493783	0.0608923979985336	-0.10130765265777	NOT
CXADRP2	0.999975321493783	0.0609477562784659	-0.0467810104806712	NOT
OTTHUMG00000046174	0.999975321493783	0.0609514132903979	-0.0569148632232483	NOT
AHSP	0.999975321493783	0.0609583341155678	0.221525755304338	NOT
LRRC53	0.999975321493783	0.0610533967273157	-0.039472851606503	NOT
OTTHUMG00000158300	0.999975321493783	0.0610635474653324	0.0495222452796966	NOT
LOC100507417	0.999975321493783	0.0610994789464418	-0.0468197271025366	NOT
OTTHUMG00000017996	0.999975321493783	0.0611238078223577	0.110010616503454	NOT
LOC100506127	0.999975321493783	0.0612120542536334	0.0380246851478492	NOT
RNU7-9P	0.999975321493783	0.061374936778156	-0.0502435929179468	NOT
LOC442075	0.999975321493783	0.0615328104553538	0.0594487703533026	NOT
MUT	0.999975321493783	0.0615416197620234	0.112631644825268	NOT
MIR378F	0.999975321493783	0.0615675569134407	-0.0723139573172689	NOT
NFATC2IP	0.999975321493783	0.0615941305564153	0.0283047352310515	NOT
MARCH9	0.999975321493783	0.0616467060587589	-0.0364139582533278	NOT
RNU7-87P	0.999975321493783	0.0617135321234061	-0.0423390004320288	NOT
PTER	0.999975321493783	0.0617691237242971	-0.0733490015200999	NOT
POMGNT1	0.999975321493783	0.0618941433752207	0.0523215217293895	NOT
OTTHUMG00000160041	0.999975321493783	0.0619255225843622	-0.0411638417338711	NOT
OTTHUMG00000032688	0.999975321493783	0.062127261612629	0.0791205590837798	NOT
OTTHUMG00000164088	0.999975321493783	0.0621559913254034	0.0627828615431376	NOT
OTTHUMG00000158756	0.999975321493783	0.0621744238401326	0.0601900634760617	NOT
OTTHUMG00000021529	0.999975321493783	0.062235935150216	0.0508930547555035	NOT
PRKD1	0.999975321493783	0.0622773162061894	-0.0274517063492077	NOT
ABCC13	0.999975321493783	0.0623197572724039	0.0235870543234769	NOT
IFITM3	0.999975321493783	0.062329241908856	-0.180203238975299	NOT
VLDLR	0.999975321493783	0.0624327330873862	0.0553057846582163	NOT
OTTHUMG00000020140	0.999975321493783	0.062444574403762	0.0509749945036471	NOT
MIR1537	0.999975321493783	0.0624607447100402	-0.0706770716205853	NOT
PRKACB	0.999975321493783	0.0624789169925469	-0.0443918978174622	NOT
HEMGN	0.999975321493783	0.0625290989394716	0.14846125410426	NOT
FAM117B	0.999975321493783	0.0625461472029895	-0.097532858758961	NOT
OTTHUMG00000149240	0.999975321493783	0.0625541942243507	0.0766828842165896	NOT
OTTHUMG00000152391	0.999975321493783	0.0625638013648414	0.047109435259856	NOT
OTTHUMG00000163434	0.999975321493783	0.0626169627937436	0.0425027970910126	NOT
OSBPL1A	0.999975321493783	0.0626903061301316	-0.0465777195180506	NOT
LOC147646	0.999975321493783	0.0627756558814301	0.0747363874647924	NOT
ANXA1	0.999975321493783	0.0628008613757788	-0.138129417530722	NOT
OTTHUMG00000015392	0.999975321493783	0.0628012291884339	0.0554578512704809	NOT
AMER2	0.999975321493783	0.0628880781318766	0.0448542705613146	NOT
OTTHUMG00000133672	0.999975321493783	0.0629683773637411	0.0622349304835481	NOT
OTTHUMG00000151383	0.999975321493783	0.0630146354107053	0.0638884031057971	NOT
SNORA24	0.999975321493783	0.0630322143387289	0.188287443692394	NOT
TRANK1	0.999975321493783	0.0631123286389069	-0.0532430669482853	NOT
OTTHUMG00000017965	0.999975321493783	0.063135681476926	0.0442936886200709	NOT
EPSTI1	0.999975321493783	0.0631446781240709	-0.117941141321046	NOT
LOC400891	0.999975321493783	0.0631619671053599	0.0347491914362514	NOT
OTTHUMG00000020487	0.999975321493783	0.0631824138060118	-0.0522105434907854	NOT
AIDA	0.999975321493783	0.0632007922636401	-0.0905653029153859	NOT
MORF4L2-AS1	0.999975321493783	0.0632344129768505	-0.055104245199693	NOT
ARID3B	0.999975321493783	0.0632486489778957	0.0289438666554664	NOT
ANPEP	0.999975321493783	0.0632506085874211	-0.0793330978062619	NOT
OTTHUMG00000020550	0.999975321493783	0.063293213603734	-0.0705954239471329	NOT
ISPD	0.999975321493783	0.063322268949204	0.113927278881847	NOT
RBM38	0.999975321493783	0.0634095285996672	0.092397147913462	NOT
OTTHUMG00000160396	0.999975321493783	0.063434799043814	0.0591926926683302	NOT
LTA4H	0.999975321493783	0.0634929284889566	-0.0903103837765613	NOT
OR7E87P	0.999975321493783	0.0635769776598969	0.0662827421594976	NOT
OTTHUMG00000155482	0.999975321493783	0.0636212072989287	-0.0511705856854849	NOT
WFDC3	0.999975321493783	0.0636387244665557	-0.0382793946332569	NOT
LOC100505812	0.999975321493783	0.0636566463205681	-0.0699696418010762	NOT
OTTHUMG00000153001	0.999975321493783	0.0637025806281587	0.0543404196268562	NOT
HMHA1	0.999975321493783	0.0637059797117998	-0.086142447756659	NOT
SGK3	0.999975321493783	0.0637090593447387	0.0376655544034814	NOT
OPRM1	0.999975321493783	0.063725677123847	0.0182237050691247	NOT
MKX	0.999975321493783	0.0637453506018921	0.0438757386872748	NOT
KAAG1	0.999975321493783	0.0637683646489538	0.0616451266001019	NOT
LOC285696	0.999975321493783	0.0638422272198696	0.0509277966429815	NOT
LOC286359	0.999975321493783	0.0638432940003019	-0.0651078730158754	NOT
NFKB1	0.999975321493783	0.0638557554301994	-0.062051177355352	NOT
OR6T1	0.999975321493783	0.0638663340336998	0.0533794284274189	NOT
LGALS1	0.999975321493783	0.0639258173293853	-0.161844656442012	NOT
FEZF1-AS1	0.999975321493783	0.0639628917613748	-0.0400616252400168	NOT
ANGPTL1	0.999975321493783	0.0640167713632153	-0.137257468189968	NOT
NAPA	0.999975321493783	0.064043451159777	0.0597089671819013	NOT
RAPGEF1	0.999975321493783	0.0640555787957641	-0.0465804718542016	NOT
IGHV1-45	0.999975321493783	0.0641795478910815	-0.155932754160268	NOT
ATG10-IT1	0.999975321493783	0.0642446680524331	-0.0845425783970173	NOT
LINC00316	0.999975321493783	0.0642469771944027	-0.0799604817908355	NOT
OTTHUMG00000154472	0.999975321493783	0.0643168427258389	-0.0347414371639791	NOT
LOC339505	0.999975321493783	0.0643408332783301	0.0306707664170505	NOT
MPST	0.999975321493783	0.0644012558044368	0.030947383288531	NOT
PSKH2	0.999975321493783	0.0644082260812844	0.0326814492127494	NOT
TDRKH	0.999975321493783	0.0644185920665477	0.0375849467165903	NOT
NANOGP1	0.999975321493783	0.064429598191455	-0.0404313484703036	NOT
KIAA1549L	0.999975321493783	0.0644831397221857	-0.0294962400153622	NOT
LGALS8	0.999975321493783	0.064580246023142	-0.117623004816309	NOT
OTTHUMG00000008050	0.999975321493783	0.0646298698955419	-0.0469756751472103	NOT
LIMK2	0.999975321493783	0.0646485542408244	0.0624614520929319	NOT
OTTHUMG00000164774	0.999975321493783	0.0646596920925889	0.0734506886200696	NOT
LNX2	0.999975321493783	0.0647004954336305	0.0821084859671002	NOT
EGR1	0.999975321493783	0.06473130063624	-0.174020536602344	NOT
OTTHUMG00000161707	0.999975321493783	0.064734619055101	0.0586715584517412	NOT
EBF1	0.999975321493783	0.0648189614867402	-0.0535402877944211	NOT
SIDT1-AS1	0.999975321493783	0.0648905667313499	0.0641442702092916	NOT
SNORD117	0.999975321493783	0.064893673730587	0.181745280737964	NOT
NXF2B	0.999975321493783	0.0649009326789392	0.0211825527393743	NOT
SVIL	0.999975321493783	0.0649735219660515	-0.0484412611527176	NOT
CALD1	0.999975321493783	0.0650334637220722	-0.136182314884156	NOT
TMC2	0.999975321493783	0.0651899402774379	0.0274929812467986	NOT
LINC00644	0.999975321493783	0.0652411916633249	0.0392718310131848	NOT
OTTHUMG00000151402	0.999975321493783	0.0653001288003269	0.0740502978430611	NOT
LDHA	0.999975321493783	0.0653221934957316	-0.185690342797939	NOT
PSMC3	0.999975321493783	0.0653356862735215	0.0521557043010707	NOT
LOC100128028	0.999975321493783	0.0653752116217593	0.0475958457501262	NOT
UCK1	0.999975321493783	0.0653800272614994	0.046055063140038	NOT
NALCN-AS1	0.999975321493783	0.0654338867675327	-0.0315212238703273	NOT
FLT1	0.999975321493783	0.0654940932439468	-0.243619059187788	NOT
LOC392621	0.999975321493783	0.0655060261130087	0.0348553036194268	NOT
NAGLU	0.999975321493783	0.0655536086324925	-0.0524836619943692	NOT
RNY3P10	0.999975321493783	0.0655680936759885	-0.052390779793908	NOT
TMX1	0.999975321493783	0.0655801239795214	-0.0840014766065025	NOT
ZNF841	0.999975321493783	0.0655869093733907	-0.136555218942015	NOT
TCAM1P	0.999975321493783	0.0655926808888345	0.048923041730669	NOT
OTTHUMG00000150549	0.999975321493783	0.0656101950388835	-0.0669867847542251	NOT
RPL23AP4	0.999975321493783	0.0656507296867829	0.064999626408091	NOT
RARRES3	0.999975321493783	0.0656516043925795	-0.0809664911674357	NOT
OTTHUMG00000164609	0.999975321493783	0.0656644080710366	0.0743092330549127	NOT
CDC42EP3	0.999975321493783	0.065686443933806	-0.0473164285714303	NOT
ZSCAN12	0.999975321493783	0.0657391573794951	0.0294891830197122	NOT
OTTHUMG00000161242	0.999975321493783	0.065757576023059	0.0335243750640037	NOT
OTTHUMG00000161894	0.999975321493783	0.0658101585942177	0.0687713206765226	NOT
PRO0611	0.999975321493783	0.0658203312218837	0.052203441996288	NOT
AOAH	0.999975321493783	0.0658587775560383	-0.0728654432443681	NOT
TBC1D3F	0.999975321493783	0.0659091823741429	-0.0509620286738359	NOT
RNF25	0.999975321493783	0.0659209107121942	0.0548895931979647	NOT
OR10D3	0.999975321493783	0.0660108535843835	-0.088982680603559	NOT
SIAH2-AS1	0.999975321493783	0.0660474319794548	0.0704191749071956	NOT
CD3E	0.999975321493783	0.0661069487399101	-0.0533191178155423	NOT
KLF7	0.999975321493783	0.0661736151562753	-0.0585862316468271	NOT
CSNK1E	0.999975321493783	0.0661983761636366	-0.0456892127016157	NOT
C10orf54	0.999975321493783	0.0662264837942905	0.0832208703116954	NOT
SHANK2	0.999975321493783	0.066307885339108	-0.0642037744655699	NOT
OSER1	0.999975321493783	0.0663418833821926	0.0496725098246262	NOT
MIR200B	0.999975321493783	0.0663463875808157	-0.0519380597318229	NOT
WFDC8	0.999975321493783	0.0665712411258585	0.034988396265359	NOT
DCAF8L1	0.999975321493783	0.0666342758882417	0.0672786370967726	NOT
PSPC1	0.999975321493783	0.0666427189913944	0.097743119783666	NOT
PELP1	0.999975321493783	0.0666534598775114	-0.0239067421114978	NOT
OTTHUMG00000162112	0.999975321493783	0.0666822248887045	0.0461968539426501	NOT
POU5F2	0.999975321493783	0.0666917638307354	-0.05372572793459	NOT
STAT2	0.999975321493783	0.066788378417133	-0.0837757722574271	NOT
EGFLAM-AS2	0.999975321493783	0.0668088978311513	-0.0348114160426269	NOT
MAP1LC3B2	0.999975321493783	0.0668328037069696	0.0716182945948498	NOT
RAB44	0.999975321493783	0.0668554984013978	-0.0644119039778541	NOT
CNTN5	0.999975321493783	0.0668622199161976	0.0279309541570636	NOT
ARF5	0.999975321493783	0.0669871738767817	0.0474567387032732	NOT
UST	0.999975321493783	0.0670046762120092	0.0456255150089611	NOT
HS3ST3B1	0.999975321493783	0.0670150077146155	0.102806310739886	NOT
OTTHUMG00000149218	0.999975321493783	0.0670236652142149	0.0600049889912952	NOT
IGHV7-81	0.999975321493783	0.0670471318954887	-0.152560177547366	NOT
SLC27A2	0.999975321493783	0.0671076288605112	0.218235015016958	NOT
KRTAP19-8	0.999975321493783	0.0671122302055462	-0.0579962882104463	NOT
KCTD10	0.999975321493783	0.0671176509968727	-0.0547070428827459	NOT
OTTHUMG00000019052	0.999975321493783	0.0671545517115228	-0.0541133761040724	NOT
HMGA1P7	0.999975321493783	0.0671647526047621	-0.0577107048291108	NOT
BHLHE40	0.999975321493783	0.0672633502090214	-0.177135920442911	NOT
OTTHUMG00000021404	0.999975321493783	0.0672676243247781	-0.0280159338517674	NOT
RPL8	0.999975321493783	0.0672920832111903	0.0692173333013297	NOT
DDX11L9	0.999975321493783	0.0672947714690058	0.0670513199404752	NOT
C5AR1	0.999975321493783	0.0673134579669012	-0.0547338606150798	NOT
RNU4ATAC	0.999975321493783	0.0673403239664134	0.0660765476190477	NOT
BCKDHB	0.999975321493783	0.0674279975012798	0.0949454753744252	NOT
L3MBTL3	0.999975321493783	0.0674415658510972	-0.0400765416666662	NOT
FOXD2-AS1	0.999975321493783	0.0674424661322614	0.0562121241039426	NOT
LOC646329	0.999975321493783	0.0674579476498162	-0.19401221262161	NOT
SLC2A2	0.999975321493783	0.0675014074062218	0.0256054575492821	NOT
OR51E2	0.999975321493783	0.0675638044635432	-0.0377576218157984	NOT
LOC100506393	0.999975321493783	0.0675779270904759	-0.0486799020897353	NOT
UBE2NL	0.999975321493783	0.0676002627266662	0.0482957194380416	NOT
TPM2	0.999975321493783	0.0677786377878575	-0.0500833875288009	NOT
RPL12P2	0.999975321493783	0.0677906890293797	0.0901798597190249	NOT
TXNRD3NB	0.999975321493783	0.0678060630885789	0.048108123127879	NOT
RNF139	0.999975321493783	0.0678115253480304	0.0436307994751637	NOT
OR13C8	0.999975321493783	0.0678367014239451	0.0507359615495382	NOT
TMBIM1	0.999975321493783	0.0678549097351038	0.0638548691436256	NOT
[truncated: 28,906 more rows]
