# Supplementary material for: Ferroptosis and its potential role in gestational diabetes mellitus: updated evidence from pathogenesis to therapy
Source: Front Endocrinol (Lausanne). 2023 Aug 18;14:1177547. doi: 10.3389/fendo.2023.1177547 (PMC10471987; doi:10.3389/fendo.2023.1177547)
Supplement: Supplementary file 4 [file Table_3.csv]

	X	adj.P.Val	P.Value	logFC	change
MIR30B	MIR30B	0.999981592	0.002956808	-0.101208483	DOWN
PRNP	PRNP	0.999981592	0.004563697	-0.132421826	DOWN
ZEB1	ZEB1	0.999981592	0.00648583	-0.126746875	DOWN
TXNIP	TXNIP	0.999981592	0.007108183	-0.266208641	DOWN
ACSL1	ACSL1	0.999981592	0.009030014	-0.106680418	DOWN
SLC2A3	SLC2A3	0.999981592	0.014723286	-0.147043547	DOWN
WIPI2	WIPI2	0.999981592	0.015037765	0.037800364	NOT
MTDH	MTDH	0.999981592	0.016868818	-0.170608382	DOWN
SLC1A4	SLC1A4	0.999981592	0.022418739	-0.037321705	NOT
HSD17B11	HSD17B11	0.999981592	0.022741	-0.092935574	NOT
GCH1	GCH1	0.999981592	0.025281121	-0.072473684	NOT
SLC2A14	SLC2A14	0.999981592	0.035474943	-0.050824048	NOT
GABARAPL2	GABARAPL2	0.999981592	0.036085729	0.113637822	UP
VLDLR	VLDLR	0.999981592	0.043494382	0.055581622	NOT
TUBE1	TUBE1	0.999981592	0.0481907	-0.048581161	NOT
STMN1	STMN1	0.999981592	0.049037448	0.053745844	NOT
RB1	RB1	0.999981592	0.053349893	-0.116587453	NOT
CP	CP	0.999981592	0.057862146	-0.076190656	NOT
PLIN2	PLIN2	0.999981592	0.058021673	-0.280259804	NOT
GPX2	GPX2	0.999981592	0.058587237	-0.057341129	NOT
CHMP5	CHMP5	0.999981592	0.060335288	0.102981385	NOT
MUC1	MUC1	0.999981592	0.071334222	-0.146389328	NOT
CDO1	CDO1	0.999981592	0.078815086	-0.184301583	NOT
OXSR1	OXSR1	0.999981592	0.085213574	-0.076982279	NOT
STAT3	STAT3	0.999981592	0.086993113	-0.086636365	NOT
ABCC1	ABCC1	0.999981592	0.088741928	-0.039109153	NOT
SLC2A1	SLC2A1	0.999981592	0.096207193	-0.147030993	NOT
AGPAT3	AGPAT3	0.999981592	0.096720204	-0.021650791	NOT
TRIB3	TRIB3	0.999981592	0.098602676	-0.043142829	NOT
DDIT4	DDIT4	0.999981592	0.105215465	-0.056221117	NOT
NCF2	NCF2	0.999981592	0.106217828	-0.091491809	NOT
TLR4	TLR4	0.999981592	0.108479532	-0.074285773	NOT
MIR137	MIR137	0.999981592	0.108492181	-0.03780757	NOT
LURAP1L	LURAP1L	0.999981592	0.108577254	-0.049957651	NOT
NNMT	NNMT	0.999981592	0.120150869	-0.040528179	NOT
DDIT3	DDIT3	0.999981592	0.125131165	0.069678379	NOT
AURKA	AURKA	0.999981592	0.135359409	0.027603382	NOT
PEBP1	PEBP1	0.999981592	0.141681926	0.071152199	NOT
DUOX1	DUOX1	0.999981592	0.145090804	0.040328955	NOT
VEGFA	VEGFA	0.999981592	0.150233989	-0.040857916	NOT
RGS4	RGS4	0.999981592	0.154594747	-0.024841844	NOT
GCLC	GCLC	0.999981592	0.158449464	-0.037647147	NOT
EGLN2	EGLN2	0.999981592	0.161646632	0.039261393	NOT
PSAT1	PSAT1	0.999981592	0.161720401	-0.030311035	NOT
TXNRD1	TXNRD1	0.999981592	0.167205312	0.106665174	NOT
ARRDC3	ARRDC3	0.999981592	0.167493102	-0.1684847	NOT
CYBB	CYBB	0.999981592	0.169412354	-0.176752986	NOT
SCD	SCD	0.999981592	0.170057277	-0.067101243	NOT
BAP1	BAP1	0.999981592	0.171261025	0.022131127	NOT
GABPB1	GABPB1	0.999981592	0.178228774	0.056199611	NOT
PTGS2	PTGS2	0.999981592	0.179460695	-0.0505951	NOT
KLHL24	KLHL24	0.999981592	0.179524967	0.053209918	NOT
BECN1	BECN1	0.999981592	0.18939592	0.057270785	NOT
MAPK14	MAPK14	0.999981592	0.193104804	-0.038408408	NOT
PRKAA2	PRKAA2	0.999981592	0.197802245	0.024883812	NOT
NFS1	NFS1	0.999981592	0.198158894	0.023287098	NOT
PML	PML	0.999981592	0.200890418	-0.028937547	NOT
ALOX5	ALOX5	0.999981592	0.20097649	0.098642978	NOT
MT1G	MT1G	0.999981592	0.20134513	-0.094554853	NOT
FTH1	FTH1	0.999981592	0.213856036	-0.10876661	NOT
HBA1	HBA1	0.999981592	0.220920547	0.100503841	NOT
RPL8	RPL8	0.999981592	0.22629551	0.06373895	NOT
FANCD2	FANCD2	0.999981592	0.226882276	0.02495551	NOT
HIF1A	HIF1A	0.999981592	0.23521908	-0.081737017	NOT
MT3	MT3	0.999981592	0.23948961	0.032971698	NOT
OTUB1	OTUB1	0.999981592	0.251720774	0.02875916	NOT
HNF4A	HNF4A	0.999981592	0.253131003	0.027624448	NOT
SLC38A1	SLC38A1	0.999981592	0.256614755	0.118052552	NOT
SLC7A11	SLC7A11	0.999981592	0.266331358	-0.027816624	NOT
PROM2	PROM2	0.999981592	0.267107191	0.020894476	NOT
ARNTL	ARNTL	0.999981592	0.26729134	-0.023727554	NOT
TSC22D3	TSC22D3	0.999981592	0.26979922	-0.032537641	NOT
TFAP2C	TFAP2C	0.999981592	0.272907165	0.038177572	NOT
SLC2A8	SLC2A8	0.999981592	0.286019757	-0.024343027	NOT
ZFP36	ZFP36	0.999981592	0.293096546	-0.116950313	NOT
ACO1	ACO1	0.999981592	0.299564081	0.059802836	NOT
G3BP1	G3BP1	0.999981592	0.307028817	-0.029767971	NOT
SLC2A6	SLC2A6	0.999981592	0.309074813	0.028560317	NOT
ATG4D	ATG4D	0.999981592	0.31626799	0.021952761	NOT
HERPUD1	HERPUD1	0.999981592	0.31932486	-0.109882502	NOT
DNAJB6	DNAJB6	0.999981592	0.322203706	-0.027429216	NOT
CISD2	CISD2	0.999981592	0.32978836	0.036449062	NOT
ATG7	ATG7	0.999981592	0.330407347	-0.027323841	NOT
MAP3K5	MAP3K5	0.999981592	0.333909877	-0.042830746	NOT
CD44	CD44	0.999981592	0.3349321	-0.097844458	NOT
LOX	LOX	0.999981592	0.346280555	-0.024799213	NOT
FTL	FTL	0.999981592	0.346478832	-0.076780966	NOT
NF2	NF2	0.999981592	0.347065052	0.013892016	NOT
HMOX1	HMOX1	0.999981592	0.347416303	-0.039701126	NOT
ASNS	ASNS	0.999981592	0.352503273	-0.017569663	NOT
ZFP69B	ZFP69B	0.999981592	0.356358615	0.022002291	NOT
YWHAE	YWHAE	0.999981592	0.36030274	0.045613047	NOT
MIR9-1	MIR9-1	0.999981592	0.36165038	-0.02740327	NOT
MTOR	MTOR	0.999981592	0.367424541	0.027712602	NOT
IFNG	IFNG	0.999981592	0.374528652	-0.025979073	NOT
BID	BID	0.999981592	0.375849183	-0.028712748	NOT
FADS2	FADS2	0.999981592	0.380741341	-0.020650693	NOT
TAZ	TAZ	0.999981592	0.383791484	0.015695091	NOT
MAP1LC3A	MAP1LC3A	0.999981592	0.390515139	0.025964802	NOT
FH	FH	0.999981592	0.400675789	0.037858843	NOT
WIPI1	WIPI1	0.999981592	0.405617094	0.07475725	NOT
NCOA4	NCOA4	0.999981592	0.408399058	0.06257564	NOT
MYB	MYB	0.999981592	0.411406256	0.01217882	NOT
GABARAPL1	GABARAPL1	0.999981592	0.411576706	0.062555406	NOT
MAPK3	MAPK3	0.999981592	0.412301387	0.020077767	NOT
PRKAA1	PRKAA1	0.999981592	0.414773699	-0.041447099	NOT
CHMP6	CHMP6	0.999981592	0.424906098	0.022585286	NOT
IREB2	IREB2	0.999981592	0.426816259	0.051746283	NOT
SLC7A5	SLC7A5	0.999981592	0.429281713	-0.082460335	NOT
NGB	NGB	0.999981592	0.429395719	0.028209547	NOT
ULK1	ULK1	0.999981592	0.430477188	0.018507619	NOT
PGD	PGD	0.999981592	0.44637641	-0.034965512	NOT
DRD5	DRD5	0.999981592	0.447197753	0.026089087	NOT
LOC390705	LOC390705	0.999981592	0.452784719	-0.02211987	NOT
IDH1	IDH1	0.999981592	0.452915289	0.038290918	NOT
CEBPG	CEBPG	0.999981592	0.453240994	0.020331839	NOT
HILPDA	HILPDA	0.999981592	0.468156986	-0.059884024	NOT
DRD4	DRD4	0.999981592	0.471364247	-0.021237961	NOT
CDKN1A	CDKN1A	0.999981592	0.474540798	0.020902369	NOT
MAPK9	MAPK9	0.999981592	0.475130778	0.027354414	NOT
CAV1	CAV1	0.999981592	0.475237624	-0.057617483	NOT
NOS2	NOS2	0.999981592	0.480226729	0.018736989	NOT
JUN	JUN	0.999981592	0.495039191	-0.030941787	NOT
ALOX15B	ALOX15B	0.999981592	0.496559528	-0.014900508	NOT
SQSTM1	SQSTM1	0.999981592	0.50235585	0.031067257	NOT
ATM	ATM	0.999981592	0.506406813	-0.033172197	NOT
ATG16L1	ATG16L1	0.999981592	0.506896945	0.010526211	NOT
YY1AP1	YY1AP1	0.999981592	0.50762284	-0.012799699	NOT
BRD4	BRD4	0.999981592	0.508325434	-0.0189246	NOT
DUOX2	DUOX2	0.999981592	0.510742968	0.01792567	NOT
UBC	UBC	0.999981592	0.515995832	-0.035070675	NOT
MAPK8	MAPK8	0.999981592	0.523157131	0.029074112	NOT
HRAS	HRAS	0.999981592	0.524455094	0.018325252	NOT
LPIN1	LPIN1	0.999981592	0.535409618	-0.012133309	NOT
XBP1	XBP1	0.999981592	0.536001996	0.039223805	NOT
SIRT1	SIRT1	0.999981592	0.536686935	0.027933278	NOT
PIK3CA	PIK3CA	0.999981592	0.536829317	-0.043580018	NOT
ANGPTL7	ANGPTL7	0.999981592	0.540191724	-0.020330551	NOT
IL33	IL33	0.999981592	0.54673422	-0.046084685	NOT
TNFAIP3	TNFAIP3	0.999981592	0.547505966	-0.03524921	NOT
AKR1C3	AKR1C3	0.999981592	0.550622135	0.008924012	NOT
PHKG2	PHKG2	0.999981592	0.561962903	0.012813173	NOT
GDF15	GDF15	0.999981592	0.562428216	0.066433965	NOT
LAMP2	LAMP2	0.999981592	0.564213502	0.05298489	NOT
CISD1	CISD1	0.999981592	0.566237284	0.01162082	NOT
TMBIM4	TMBIM4	0.999981592	0.574404352	-0.035847075	NOT
KRAS	KRAS	0.999981592	0.576234297	-0.010151821	NOT
MIR212	MIR212	0.999981592	0.581412023	0.024222599	NOT
GOT1	GOT1	0.999981592	0.585047711	0.030527433	NOT
CARS	CARS	0.999981592	0.590435966	-0.011765791	NOT
LPCAT3	LPCAT3	0.999981592	0.590742464	0.061326644	NOT
MIR4715	MIR4715	0.999981592	0.593322088	-0.029671682	NOT
RIPK1	RIPK1	0.999981592	0.604883931	-0.013933278	NOT
NOX3	NOX3	0.999981592	0.606416393	0.012503049	NOT
KEAP1	KEAP1	0.999981592	0.609991931	0.013588947	NOT
ACVR1B	ACVR1B	0.999981592	0.611079924	0.009882105	NOT
HMGB1	HMGB1	0.999981592	0.612014397	-0.016335006	NOT
SESN2	SESN2	0.999981592	0.612659774	0.014272378	NOT
CBS	CBS	0.999981592	0.617910127	0.01371701	NOT
RELA	RELA	0.999981592	0.620451598	-0.020246597	NOT
CS	CS	0.999981592	0.630115154	-0.023586687	NOT
TP53	TP53	0.999981592	0.634939204	-0.011800323	NOT
ATF3	ATF3	0.999981592	0.639282229	-0.026328251	NOT
CXCL2	CXCL2	0.999981592	0.642649632	0.013029996	NOT
NOX1	NOX1	0.999981592	0.64422364	0.007907537	NOT
HELLS	HELLS	0.999981592	0.645816999	0.013318486	NOT
ACSL3	ACSL3	0.999981592	0.650182445	-0.033253153	NOT
CHAC1	CHAC1	0.999981592	0.664964396	0.017299497	NOT
ACACA	ACACA	0.999981592	0.669049662	-0.015478989	NOT
JDP2	JDP2	0.999981592	0.669394653	0.012216286	NOT
EMC2	EMC2	0.999981592	0.674573792	-0.025323931	NOT
LINC00472	LINC00472	0.999981592	0.678591302	0.014181262	NOT
TFR2	TFR2	0.999981592	0.682422912	0.011970151	NOT
ANO6	ANO6	0.999981592	0.684018461	-0.037241741	NOT
NQO1	NQO1	0.999981592	0.688233097	-0.012233263	NOT
ATG13	ATG13	0.999981592	0.688798426	0.023130129	NOT
ATG3	ATG3	0.999981592	0.689422383	-0.012033273	NOT
ATG5	ATG5	0.999981592	0.697604188	0.014149777	NOT
BNIP3	BNIP3	0.999981592	0.698312292	-0.015367883	NOT
PCK2	PCK2	0.999981592	0.704862361	0.009759047	NOT
HSF1	HSF1	0.999981592	0.712436605	-0.010808136	NOT
SOCS1	SOCS1	0.999981592	0.714009732	0.017723919	NOT
ACSL6	ACSL6	0.999981592	0.716088836	0.007152008	NOT
AIFM2	AIFM2	0.999981592	0.716503688	0.010922931	NOT
FBXW7	FBXW7	0.999981592	0.720878107	-0.009975955	NOT
CA9	CA9	0.999981592	0.72466909	0.011266913	NOT
TP63	TP63	0.999981592	0.727007454	0.013062104	NOT
SLC2A12	SLC2A12	0.999981592	0.730389849	0.014074708	NOT
PRDX6	PRDX6	0.999981592	0.749389912	0.024468546	NOT
G6PD	G6PD	0.999981592	0.754544414	-0.008006316	NOT
STEAP3	STEAP3	0.999981592	0.759162448	-0.006083453	NOT
HAMP	HAMP	0.999981592	0.760948031	0.010595659	NOT
ALB	ALB	0.999981592	0.763103842	0.004590774	NOT
ALOXE3	ALOXE3	0.999981592	0.771362629	-0.00764366	NOT
HIC1	HIC1	0.999981592	0.771555175	0.008560216	NOT
CDKN2A	CDKN2A	0.999981592	0.775035411	0.006954762	NOT
MIR9-3	MIR9-3	0.999981592	0.775621204	0.007954909	NOT
MAPK1	MAPK1	0.999981592	0.776138148	-0.012514207	NOT
PCBP1	PCBP1	0.999981592	0.779842468	0.011600329	NOT
NOX4	NOX4	0.999981592	0.794687222	-0.004520057	NOT
ATP6V1G2	ATP6V1G2	0.999981592	0.802400734	-0.008001643	NOT
ATF4	ATF4	0.999981592	0.802763206	-0.016435944	NOT
GLS2	GLS2	0.999981592	0.80383153	-0.004925279	NOT
HSPA5	HSPA5	0.999981592	0.807983171	-0.020455696	NOT
SLC1A5	SLC1A5	0.999981592	0.809546624	0.008971381	NOT
CAPG	CAPG	0.999981592	0.819965778	-0.00621956	NOT
MIOX	MIOX	0.999981592	0.821056295	-0.00529758	NOT
HSPB1	HSPB1	0.999981592	0.822521494	0.019013118	NOT
FTMT	FTMT	0.999981592	0.827690522	-0.008581672	NOT
NFE2L2	NFE2L2	0.999981592	0.831222494	-0.015856908	NOT
PANX1	PANX1	0.999981592	0.835081611	-0.009222991	NOT
SCP2	SCP2	0.999981592	0.839107621	0.006806004	NOT
EPAS1	EPAS1	0.999981592	0.840349564	-0.015955559	NOT
GPT2	GPT2	0.999981592	0.848175799	0.006205955	NOT
IL6	IL6	0.999981592	0.85299736	-0.00344255	NOT
PRDX1	PRDX1	0.999981592	0.855750464	-0.009946373	NOT
SP1	SP1	0.999981592	0.870468588	0.007674678	NOT
SLC40A1	SLC40A1	0.999981592	0.870651978	0.012803324	NOT
GPX4	GPX4	0.999981592	0.8775075	0.009084922	NOT
EGFR	EGFR	0.999981592	0.877840983	-0.012883182	NOT
DUSP1	DUSP1	0.999981592	0.878753406	-0.012035162	NOT
AKR1C2	AKR1C2	0.999981592	0.883603777	0.002628899	NOT
PLIN4	PLIN4	0.999981592	0.892629709	0.005557093	NOT
ZNF419	ZNF419	0.999981592	0.894557196	0.004485521	NOT
VDAC2	VDAC2	0.999981592	0.897007991	-0.006754689	NOT
ELAVL1	ELAVL1	0.999981592	0.897540133	0.003343117	NOT
ULK2	ULK2	0.999981592	0.900452591	0.002841886	NOT
SETD1B	SETD1B	0.999981592	0.902017245	-0.002417589	NOT
ACSL4	ACSL4	0.999981592	0.912374608	-0.009346493	NOT
TGFBR1	TGFBR1	0.999981592	0.917650502	-0.007276331	NOT
ALOX12	ALOX12	0.999981592	0.92163215	0.003111463	NOT
ALOX12B	ALOX12B	0.999981592	0.930030079	0.003200698	NOT
MAFG	MAFG	0.999981592	0.930243272	0.002727258	NOT
EIF2S1	EIF2S1	0.999981592	0.940700145	-0.003075646	NOT
ENPP2	ENPP2	0.999981592	0.945379096	-0.006568159	NOT
NRAS	NRAS	0.999981592	0.958227597	0.004514616	NOT
LONP1	LONP1	0.999981592	0.95947812	-0.000984632	NOT
SRC	SRC	0.999981592	0.959941269	-0.001192681	NOT
FLT3	FLT3	0.999981592	0.960562993	-0.000843942	NOT
ACSF2	ACSF2	0.999981592	0.961743855	-0.00129687	NOT
RRM2	RRM2	0.999981592	0.967387861	-0.000902916	NOT
SAT1	SAT1	0.999981592	0.968162736	-0.00364053	NOT
DPP4	DPP4	0.999981592	0.970971177	0.00388287	NOT
EIF2AK4	EIF2AK4	0.999981592	0.971391003	-0.001816832	NOT
ALOX15	ALOX15	0.999981592	0.971506093	0.000931845	NOT
SLC3A2	SLC3A2	0.999981592	0.97352209	0.001567278	NOT
AKR1C1	AKR1C1	0.999981592	0.977675556	-0.000463503	NOT
LINC00336	LINC00336	0.999981592	0.979360287	-0.001235719	NOT
SNX4	SNX4	0.999981592	0.985512412	-0.001315265	NOT
TF	TF	0.999981592	0.985821269	-0.000381161	NOT
TFRC	TFRC	0.999981592	0.992864273	-0.001216767	NOT
MIR9-2	MIR9-2	0.999981592	0.997529871	7.03E-05	NOT
ISCU	ISCU	0.999981592	0.999861372	-9.04E-06	NOT
