# Supplementary material for: Ferroptosis and its potential role in gestational diabetes mellitus: updated evidence from pathogenesis to therapy
Source: Front Endocrinol (Lausanne). 2023 Aug 18;14:1177547. doi: 10.3389/fendo.2023.1177547 (PMC10471987; doi:10.3389/fendo.2023.1177547)
Supplement: Supplementary file 5 [file Table_4.csv]

	name	Vnames	Vlength
65	COX7A2	SNORD41 SNORD10 SCARNA12 GDPD1 SNORD18A SNORD97 HIST2H2AB PRRG1 RPS3AP47 HIST1H2BJ RPS16 HIST1H4B SCARNA10 REEP3 RPS13 SNORD8 BCAR4 GABARAPL2 XAGE3 LINC00493 UBE2M NDUFA6 HIST1H3J UCHL3 HIST1H2AB SCARNA7 RPS12P23 TMEM139 HIST1H2AC SLMO2 HIST3H2A SUPT4H1 SF3B14 UXT HIST1H1B SMAGP HIST1H2BO XAGE-4 UQCRHL COX7B MRPL54 BABAM1 C1orf43 COQ5 CHMP5 NDFIP2 SLC25A3 APOO GABARAP PITHD1 ST3GAL4 DYNLT3 ATP6V1…	65
35	NDUFA6	SNORD41 SNORD10 SCARNA12 GDPD1 SNORD18A SNORD97 SERPINB10 PRRG1 RPS3AP47 RPS16 HIST1H4B REEP3 RPS13 IMPA2 SNORD8 BCAR4 GABARAPL2 XAGE3 LINC00493 UBE2M UCHL3 SCARNA7 RPS12P23 TMEM139 HIST1H2AC SLMO2 HIST3H2A SUPT4H1 SF3B14 UXT SMAGP HIST1H2BO XAGE-4 UQCRHL TIMM22 COX7B BABAM1 C1orf43 COX7A2 COQ5 CHMP5 NDFIP2 SLC25A3 APOO GABARAP PITHD1 GLCE ST3GAL4 DYNLT3 ATP6V1F STK17A UQCR10 VAMP8 C19orf43 COX17…	62
81	UQCR10	SNORD41 SNORD10 SCARNA12 GDPD1 SNORD18A SNORD97 HIST2H2AB RPS3AP47 HIST1H2BJ RPS16 HIST1H4B SCARNA10 REEP3 RPS13 SNORD8 GABARAPL2 XAGE3 HIST2H3D LINC00493 NDUFA6 HIST1H3J UCHL3 HIST1H2AB SCARNA7 RPS12P23 HIST1H2AC SLMO2 HIST3H2A SUPT4H1 SF3B14 UXT HIST1H1B HIST1H2BO XAGE-4 UQCRHL COX7B MRPL54 BABAM1 C1orf43 COX7A2 COQ5 CHMP5 SLC25A3 GABARAP PITHD1 ST3GAL4 DYNLT3 ATP6V1F VAMP8 C19orf43 RPL27 POLR2…	59
53	UXT	SNORD41 SNORD10 SCARNA12 SNORD18A SNORD97 PRRG1 RPS3AP47 HIST1H2BJ RPS16 HIST1H4B REEP3 RPS13 IMPA2 SNORD8 GABARAPL2 XAGE3 LINC00493 UBE2M NDUFA6 HIST1H3J UCHL3 SCARNA7 RPS12P23 TMEM139 HIST1H2AC SLMO2 HIST3H2A SUPT4H1 SF3B14 SMAGP HIST1H2BO UQCRHL TIMM22 COX7B BABAM1 C1orf43 COX7A2 CHMP5 NDFIP2 SLC25A3 APOO GABARAP PITHD1 GLCE ST3GAL4 ATP6V1F UQCR10 VAMP8 C19orf43 RPL27 COX17 SELT SLIRP NDUFB10 …	57
91	SELT	SNORD41 SNORD10 PRRG4 SCARNA12 GDPD1 SNORD18A SNORD97 SERPINB10 PRRG1 RPS3AP47 RPS16 REEP3 RPS13 IMPA2 BCAR4 GABARAPL2 XAGE3 LINC00493 UBE2M NDUFA6 UCHL3 SCARNA7 TMEM139 HIST1H2AC SLMO2 HIST3H2A SUPT4H1 SF3B14 UXT SMAGP HIST1H2BO TIMM22 COX7B BABAM1 C1orf43 COX7A2 CHMP5 NDFIP2 SLC25A3 APOO GABARAP PITHD1 GLCE ST3GAL4 DYNLT3 ATP6V1F STK17A UQCR10 VAMP8 C19orf43 COX17 SLIRP NDUFB10 RRAGC KLHDC3 GLR…	56
52	SF3B14	SNORD41 SNORD10 PRRG4 SCARNA12 GDPD1 SNORD18A SNORD97 SERPINB10 PRRG1 RPS3AP47 RPS16 HIST1H4B REEP3 RPS13 SNORD8 BCAR4 GABARAPL2 XAGE3 LINC00493 UBE2M NDUFA6 UCHL3 SCARNA7 RPS12P23 TMEM139 SLMO2 HIST3H2A SUPT4H1 UXT XAGE-4 UQCRHL COX7B BABAM1 C1orf43 COX7A2 COQ5 CHMP5 NDFIP2 APOO GABARAP PITHD1 ST3GAL4 DYNLT3 ATP6V1F UQCR10 VAMP8 C19orf43 RPL27 COX17 SELT SLIRP NDUFB10 KLHDC3 AKIRIN1	54
63	BABAM1	SNORD41 SNORD10 SCARNA12 SNORD18A SERPINB10 PRRG1 RPS3AP47 HIST1H2BJ RPS16 HIST1H4B REEP3 RPS13 IMPA2 BCAR4 GABARAPL2 LINC00493 UBE2M NDUFA6 HIST1H3J UCHL3 SCARNA7 RPS12P23 TMEM139 HIST1H2AC SLMO2 HIST3H2A SUPT4H1 SF3B14 UXT SMAGP HIST1H2BO TIMM22 COX7B C1orf43 COX7A2 CHMP5 NDFIP2 SLC25A3 APOO GABARAP PITHD1 GLCE ST3GAL4 ATP6V1F UQCR10 VAMP8 C19orf43 COX17 SELT SLIRP NDUFB10 RRAGC KLHDC3 GLRX5	54
51	SUPT4H1	SNORD41 SNORD10 PRRG4 SCARNA12 GDPD1 SNORD18A SNORD97 SERPINB10 PRRG1 RPS3AP47 RPS16 HIST1H4B REEP3 RPS13 IMPA2 BCAR4 GABARAPL2 LINC00493 UBE2M NDUFA6 UCHL3 SCARNA7 RPS12P23 TMEM139 HIST1H2AC SLMO2 HIST3H2A SF3B14 UXT TIMM22 COX7B BABAM1 C1orf43 COX7A2 CHMP5 NDFIP2 SLC25A3 APOO GABARAP PITHD1 GLCE ST3GAL4 ATP6V1F UQCR10 VAMP8 C19orf43 COX17 SELT SLIRP NDUFB10 RRAGC KLHDC3 GLRX5	53
6	SCARNA12	SNORD41 SNORD10 SNORD18A SNORD97 HIST2H2AB RPS3AP47 HIST1H2BJ RPS16 HIST1H4B SCARNA10 RPS13 SNORD8 GABARAPL2 XAGE3 HIST2H3D LINC00493 NDUFA6 HIST1H4F HIST1H3J HIST1H2AB SCARNA7 RPS12P23 HIST1H3H HIST1H2AC HIST3H2A SUPT4H1 SF3B14 UXT HIST1H1B HIST1H2BO XAGE-4 UQCRHL COX7B MRPL54 BABAM1 COX7A2 COQ5 CHMP5 PITHD1 UQCR10 VAMP8 C19orf43 RPL27 POLR2G COX17 SNORD114-12 SELT SLIRP NDUFB10 KLHDC3 AKIRIN1 G…	52
60	COX7B	SNORD41 SNORD10 SCARNA12 GDPD1 SNORD18A SNORD97 HIST2H2AB PRRG1 RPS3AP47 RPS16 HIST1H4B SCARNA10 REEP3 RPS13 SNORD8 BCAR4 GABARAPL2 XAGE3 LINC00493 NDUFA6 UCHL3 SCARNA7 RPS12P23 HIST1H2AC SLMO2 HIST3H2A SUPT4H1 SF3B14 UXT XAGE-4 UQCRHL MRPL54 BABAM1 C1orf43 COX7A2 COQ5 CHMP5 GABARAP PITHD1 ST3GAL4 DYNLT3 ATP6V1F UQCR10 VAMP8 RPL27 POLR2G COX17 SELT SLIRP NDUFB10 KLHDC3 AKIRIN1	52
89	COX17	SNORD41 SNORD10 SCARNA12 GDPD1 SNORD18A SNORD97 SERPINB10 PRRG1 RPS3AP47 RPS16 REEP3 RPS13 IMPA2 BCAR4 GABARAPL2 XAGE3 LINC00493 UBE2M NDUFA6 UCHL3 SCARNA7 TMEM139 HIST1H2AC SLMO2 HIST3H2A SUPT4H1 SF3B14 UXT UQCRHL TIMM22 COX7B BABAM1 C1orf43 COX7A2 CHMP5 NDFIP2 SLC25A3 APOO GABARAP GLCE ST3GAL4 DYNLT3 ATP6V1F STK17A UQCR10 VAMP8 C19orf43 SELT SLIRP NDUFB10 KLHDC3 GLRX5	52
23	RPS13	SNORD41 SNORD10 SCARNA12 PRRG1 RPS3AP47 HIST1H2BJ RPS16 HIST1H4B REEP3 IMPA2 SNORD8 GABARAPL2 LINC00493 UBE2M NDUFA6 HIST1H3J UCHL3 SCARNA7 RPS12P23 TMEM139 SLMO2 HIST3H2A SUPT4H1 SF3B14 UXT SMAGP HIST1H2BO UQCRHL TIMM22 COX7B BABAM1 C1orf43 COX7A2 CHMP5 NDFIP2 SLC25A3 APOO GABARAP PITHD1 ST3GAL4 ATP6V1F UQCR10 VAMP8 C19orf43 RPL27 COX17 SELT SLIRP NDUFB10 KLHDC3 GLRX5	51
25	SNORD8	SNORD41 SNORD10 SCARNA12 HIST1H4D GDPD1 SNORD18A SNORD97 HIST2H2AB RPS3AP47 HIST1H2BJ RPS16 HIST1H4B SCARNA10 RPS13 GABARAPL2 XAGE3 HIST2H3D LINC00493 NDUFA6 HIST1H4F HIST1H3J HIST1H2AB SCARNA7 RPS12P23 HIST1H3H HIST1H2AC HIST3H2A SF3B14 UXT HIST1H1B HIST1H2BO XAGE-4 UQCRHL COX7B MRPL54 COX7A2 COQ5 CHMP5 SNORD114-11 PITHD1 UQCR10 VAMP8 RPL27 POLR2G SNORD114-12 SLIRP NDUFB10 KLHDC3 AKIRIN1 GLRX5	50
3	SNORD10	SNORD41 SCARNA12 GDPD1 SNORD18A SNORD97 HIST2H2AB RPS3AP47 HIST1H2BJ RPS16 HIST1H4B SCARNA10 RPS13 SNORD8 GABARAPL2 XAGE3 LINC00493 NDUFA6 HIST1H4F SCARNA7 RPS12P23 HIST1H2AC HIST3H2A SUPT4H1 SF3B14 UXT XAGE-4 UQCRHL COX7B MRPL54 BABAM1 COX7A2 COQ5 CHMP5 SNORD114-11 PITHD1 DYNLT3 UQCR10 VAMP8 RPL27 POLR2G COX17 SNORD114-12 SELT SLIRP NDUFB10 KLHDC3 NDUFA1 AKIRIN1	48
96	KLHDC3	SNORD41 SNORD10 SCARNA12 PRRG1 RPS3AP47 RPS16 HIST1H4B REEP3 RPS13 IMPA2 SNORD8 GABARAPL2 LINC00493 UBE2M NDUFA6 HIST1H3J UCHL3 SCARNA7 RPS12P23 TMEM139 SLMO2 HIST3H2A SUPT4H1 SF3B14 UXT SMAGP HIST1H2BO UQCRHL TIMM22 COX7B BABAM1 C1orf43 COX7A2 CHMP5 NDFIP2 SLC25A3 GABARAP PITHD1 ST3GAL4 ATP6V1F UQCR10 VAMP8 C19orf43 RPL27 COX17 SELT NDUFB10 GLRX5	48
67	CHMP5	SNORD41 SNORD10 PRRG4 SCARNA12 GDPD1 SNORD18A SNORD97 PRRG1 RPS3AP47 REEP3 RPS13 SNORD8 GABARAPL2 XAGE3 LINC00493 NDUFA6 UCHL3 SCARNA7 SLMO2 HIST3H2A SUPT4H1 SF3B14 UXT XAGE-4 UQCRHL COX7B BABAM1 C1orf43 COX7A2 COQ5 NDFIP2 APOO GABARAP PITHD1 ST3GAL4 DYNLT3 ATP6V1F UQCR10 VAMP8 COX17 SELT TAF13 SLIRP NDUFB10 KLHDC3 AKIRIN1	46
19	RPS16	SNORD41 SNORD10 SCARNA12 HIST2H2AB RPS3AP47 HIST1H2BJ HIST1H4B RPS13 SNORD8 GABARAPL2 HIST2H3D LINC00493 UBE2M NDUFA6 HIST1H3J HIST1H2AB SCARNA7 RPS12P23 HIST1H3H HIST3H2A SUPT4H1 SF3B14 UXT HIST1H1B SMAGP HIST1H2BO TIMM22 COX7B MRPL54 BABAM1 C1orf43 COX7A2 SLC25A3 GABARAP ATP6V1F UQCR10 VAMP8 C19orf43 RPL27 POLR2G COX17 SELT NDUFB10 KLHDC3 GLRX5	45
94	NDUFB10	SNORD41 SNORD10 SCARNA12 SNORD18A SNORD97 HIST2H2AB RPS3AP47 HIST1H2BJ RPS16 HIST1H4B SCARNA10 RPS13 SNORD8 GABARAPL2 LINC00493 NDUFA6 HIST1H4F HIST1H3J SCARNA7 RPS12P23 HIST3H2A SUPT4H1 SF3B14 UXT HIST1H1B UQCRHL COX7B MRPL54 BABAM1 COX7A2 COQ5 CHMP5 NDFIP2 GABARAP PITHD1 UQCR10 VAMP8 C19orf43 RPL27 POLR2G COX17 SELT SLIRP KLHDC3 GLRX5	45
2	SNORD41	SNORD10 SCARNA12 GDPD1 SNORD18A SNORD97 HIST2H2AB RPS3AP47 RPS16 HIST1H4B SCARNA10 RPS13 SNORD8 GABARAPL2 XAGE3 LINC00493 NDUFA6 HIST1H4F SCARNA7 RPS12P23 HIST3H2A SUPT4H1 SF3B14 UXT XAGE-4 UQCRHL COX7B MRPL54 BABAM1 COX7A2 COQ5 CHMP5 SNORD114-11 PITHD1 UQCR10 VAMP8 RPL27 POLR2G COX17 SNORD114-12 SELT SLIRP NDUFB10 KLHDC3 AKIRIN1	44
28	GABARAPL2	SNORD41 SNORD10 SCARNA12 PRRG1 RPS3AP47 RPS16 HIST1H4B REEP3 RPS13 IMPA2 SNORD8 LINC00493 UBE2M NDUFA6 UCHL3 SCARNA7 TMEM139 SLMO2 SUPT4H1 SF3B14 UXT TIMM22 COX7B BABAM1 C1orf43 COX7A2 COQ5 CHMP5 NDFIP2 SLC25A3 APOO GABARAP PITHD1 ST3GAL4 ATP6V1F UQCR10 MAP1LC3B VAMP8 C19orf43 COX17 SELT NDUFB10 KLHDC3 GLRX5	44
42	SCARNA7	SNORD41 SNORD10 SCARNA12 SNORD18A SNORD97 HIST2H2AB RPS3AP47 HIST1H2BJ RPS16 HIST1H4B SCARNA10 RPS13 SNORD8 GABARAPL2 XAGE3 LINC00493 NDUFA6 RPS12P23 HIST1H2AC HIST3H2A SUPT4H1 SF3B14 UXT HIST1H2BO XAGE-4 UQCRHL COX7B MRPL54 BABAM1 COX7A2 COQ5 CHMP5 PITHD1 UQCR10 VAMP8 RPL27 POLR2G COX17 SNORD114-12 SELT SLIRP NDUFB10 KLHDC3	43
32	LINC00493	SNORD41 SNORD10 SCARNA12 SNORD18A SNORD97 RPS3AP47 RPS16 HIST1H4B REEP3 RPS13 SNORD8 GABARAPL2 UBE2M NDUFA6 UCHL3 SCARNA7 RPS12P23 TMEM139 SLMO2 HIST3H2A SUPT4H1 SF3B14 UXT UQCRHL COX7B BABAM1 C1orf43 COX7A2 CHMP5 NDFIP2 GABARAP ST3GAL4 ATP6V1F UQCR10 VAMP8 C19orf43 COX17 SELT SLIRP NDUFB10 KLHDC3 GLRX5	42
73	GABARAP	SERPINB10 PRRG1 RPS3AP47 RPS16 REEP3 RPS13 IMPA2 BCAR4 GABARAPL2 LINC00493 UBE2M NDUFA6 UCHL3 TMEM139 SLMO2 SUPT4H1 SF3B14 UXT SMAGP TIMM22 COX7B BABAM1 C1orf43 COX7A2 CHMP5 NDFIP2 SLC25A3 APOO GLCE ST3GAL4 ATP6V1F UQCR10 VAMP8 C19orf43 COX17 SELT SLIRP NDUFB10 RRAGC KLHDC3 GLRX5	41
83	VAMP8	SNORD41 SNORD10 SCARNA12 SNORD18A SNORD97 RPS3AP47 RPS16 HIST1H4B REEP3 RPS13 SNORD8 GABARAPL2 LINC00493 NDUFA6 SCARNA7 RPS12P23 SLMO2 HIST3H2A SUPT4H1 SF3B14 UXT UQCRHL COX7B BABAM1 C1orf43 COX7A2 COQ5 CHMP5 NDFIP2 GABARAP PITHD1 DYNLT3 ATP6V1F UQCR10 C19orf43 COX17 SELT SLIRP NDUFB10 KLHDC3 GLRX5	41
9	SNORD18A	SNORD41 SNORD10 SCARNA12 GDPD1 SNORD97 HIST2H2AB RPS3AP47 HIST1H4B SCARNA10 SNORD8 XAGE3 LINC00493 NDUFA6 SCARNA7 RPS12P23 HIST1H2AC HIST3H2A SUPT4H1 SF3B14 UXT XAGE-4 UQCRHL COX7B MRPL54 BABAM1 COX7A2 COQ5 CHMP5 SNORD114-11 PITHD1 UQCR10 VAMP8 RPL27 POLR2G COX17 SNORD114-12 SELT SLIRP NDUFB10	39
64	C1orf43	SERPINB10 PRRG1 RPS3AP47 RPS16 REEP3 RPS13 IMPA2 BCAR4 GABARAPL2 LINC00493 UBE2M NDUFA6 UCHL3 TMEM139 SLMO2 SUPT4H1 SF3B14 UXT SMAGP TIMM22 COX7B BABAM1 COX7A2 CHMP5 NDFIP2 APOO GABARAP GLCE ST3GAL4 ATP6V1F UQCR10 VAMP8 C19orf43 COX17 SELT SLIRP RRAGC KLHDC3 GLRX5	39
17	RPS3AP47	SNORD41 SNORD10 SCARNA12 SNORD18A HIST2H2AB RPS16 HIST1H4B RPS13 SNORD8 GABARAPL2 LINC00493 NDUFA6 HIST1H3J SCARNA7 RPS12P23 HIST3H2A SUPT4H1 SF3B14 UXT HIST1H1B UQCRHL COX7B BABAM1 C1orf43 COX7A2 CHMP5 NDFIP2 GABARAP PITHD1 UQCR10 VAMP8 C19orf43 RPL27 COX17 SELT NDUFB10 KLHDC3 GLRX5	38
48	SLMO2	SRI PRRG4 GDPD1 SERPINB10 PRRG1 REEP3 RPS13 IMPA2 BCAR4 GABARAPL2 LINC00493 UBE2M NDUFA6 UCHL3 TMEM139 SUPT4H1 SF3B14 UXT COX7B BABAM1 C1orf43 COX7A2 CHMP5 NDFIP2 APOO GABARAP ST3GAL4 DYNLT3 ATP6V1F STK17A UQCR10 VAMP8 C19orf43 COX17 SELT SLIRP RRAGC KLHDC3	38
78	ATP6V1F	SERPINB10 PRRG1 RPS16 REEP3 RPS13 IMPA2 BCAR4 GABARAPL2 LINC00493 UBE2M NDUFA6 UCHL3 TMEM139 SLMO2 SUPT4H1 SF3B14 UXT TIMM22 COX7B BABAM1 C1orf43 COX7A2 CHMP5 NDFIP2 SLC25A3 APOO GABARAP ST3GAL4 STK17A UQCR10 VAMP8 C19orf43 COX17 SELT SLIRP RRAGC KLHDC3 GLRX5	38
18	HIST1H2BJ	SNORD10 SCARNA12 HIST1H4D HIST1H2BG HIST2H2AB RPS16 HIST1H4B SCARNA10 RPS13 SNORD8 HIST2H3A HIST2H3D HIST1H4F HIST1H3J HIST1H2AB SCARNA7 RPS12P23 HIST1H3H HIST1H2AC HIST3H2A HIST1H2BD UXT HIST1H1B SMAGP HIST1H2BO MRPL54 BABAM1 COX7A2 SLC25A3 UQCR10 MAP1LC3B OGDH RPL27 POLR2G NDUFB10 GLRX5	36
22	REEP3	PRRG4 GDPD1 SERPINB10 PRRG1 RPS13 BCAR4 GABARAPL2 LINC00493 UBE2M NDUFA6 UCHL3 TMEM139 SLMO2 SUPT4H1 SF3B14 UXT COX7B BABAM1 C1orf43 COX7A2 CHMP5 NDFIP2 APOO GABARAP ST3GAL4 DYNLT3 ATP6V1F UQCR10 VAMP8 C19orf43 COX17 SELT TAF13 SLIRP RRAGC KLHDC3	36
43	RPS12P23	SNORD41 SNORD10 SCARNA12 SNORD18A HIST2H2AB RPS3AP47 HIST1H2BJ RPS16 HIST1H4B RPS13 SNORD8 LINC00493 NDUFA6 HIST1H4F HIST1H3J HIST1H2AB SCARNA7 HIST3H2A SUPT4H1 SF3B14 UXT HIST1H1B HIST1H2BO COX7B MRPL54 BABAM1 COX7A2 PITHD1 UQCR10 VAMP8 C19orf43 RPL27 IGKV1-17 NDUFB10 KLHDC3 GLRX5	36
49	HIST3H2A	SNORD41 SNORD10 SCARNA12 SNORD18A SNORD97 HIST2H2AB RPS3AP47 HIST1H2BJ RPS16 HIST1H4B SCARNA10 RPS13 SNORD8 LINC00493 NDUFA6 SCARNA7 RPS12P23 SUPT4H1 SF3B14 UXT UQCRHL COX7B MRPL54 BABAM1 COX7A2 COQ5 CHMP5 PITHD1 UQCR10 VAMP8 RPL27 COX17 SELT SLIRP NDUFB10 KLHDC3	36
93	SLIRP	SNORD41 SNORD10 SCARNA12 GDPD1 SNORD18A SNORD97 PRRG1 REEP3 RPS13 SNORD8 XAGE3 LINC00493 NDUFA6 UCHL3 SCARNA7 SLMO2 HIST3H2A SUPT4H1 SF3B14 UXT XAGE-4 COX7B BABAM1 C1orf43 COX7A2 CHMP5 GABARAP DYNLT3 ATP6V1F UQCR10 VAMP8 COX17 SELT NDUFB10 AKIRIN1	35
85	C19orf43	SCARNA12 PRRG1 RPS3AP47 RPS16 HIST1H4B REEP3 RPS13 IMPA2 GABARAPL2 LINC00493 UBE2M NDUFA6 UCHL3 RPS12P23 TMEM139 SLMO2 SUPT4H1 SF3B14 UXT TIMM22 BABAM1 C1orf43 COX7A2 NDFIP2 GABARAP ST3GAL4 ATP6V1F UQCR10 VAMP8 COX17 SELT NDUFB10 KLHDC3 GLRX5	34
86	RPL27	SNORD41 SNORD10 SCARNA12 HIST1H4D SNORD18A HIST2H2AB RPS3AP47 HIST1H2BJ RPS16 HIST1H4B SCARNA10 RPS13 SNORD8 HIST2H3D HIST1H4F HIST1H3J HIST1H2AB SCARNA7 RPS12P23 HIST1H3H HIST3H2A SF3B14 UXT HIST1H1B HIST1H2BO UQCRHL COX7B MRPL54 COX7A2 UQCR10 POLR2G NDUFB10 KLHDC3 GLRX5	34
20	HIST1H4B	SNORD41 SNORD10 SCARNA12 SNORD18A HIST2H2AB RPS3AP47 HIST1H2BJ RPS16 SCARNA10 RPS13 SNORD8 GABARAPL2 LINC00493 NDUFA6 HIST1H3J SCARNA7 RPS12P23 HIST3H2A SUPT4H1 SF3B14 UXT UQCRHL COX7B MRPL54 BABAM1 COX7A2 UQCR10 VAMP8 C19orf43 RPL27 NDUFB10 KLHDC3 GLRX5	33
58	UQCRHL	SNORD41 SNORD10 SCARNA12 SNORD18A SNORD97 HIST2H2AB RPS3AP47 HIST1H4B SCARNA10 RPS13 SNORD8 LINC00493 NDUFA6 HIST1H4F SCARNA7 HIST3H2A SF3B14 UXT COX7B MRPL54 COX7A2 COQ5 CHMP5 SNORD114-11 PITHD1 UQCR10 VAMP8 RPL27 POLR2G COX17 SNORD114-12 NDUFB10 KLHDC3	33
15	HIST2H2AB	SNORD41 SNORD10 SCARNA12 HIST1H4D SNORD18A RPS3AP47 HIST1H2BJ RPS16 HIST1H4B SCARNA10 SNORD8 HIST2H3D HIST1H4F HIST1H3J HIST1H2AB SCARNA7 RPS12P23 HIST1H3H HIST3H2A HIST1H2BD HIST1H1B HIST1H2BO UQCRHL COX7B MRPL54 COX7A2 SLC25A3 UQCR10 RPL27 POLR2G SNORD114-12 NDUFB10	32
33	UBE2M	SERPINB10 PRRG1 RPS16 REEP3 RPS13 IMPA2 GABARAPL2 LINC00493 NDUFA6 SGTA UCHL3 TMEM139 SLMO2 SUPT4H1 SF3B14 UXT TIMM22 BABAM1 C1orf43 COX7A2 NDFIP2 SLC25A3 APOO GABARAP ST3GAL4 ATP6V1F IGHG4 MAP1LC3B C19orf43 COX17 SELT KLHDC3	32
76	ST3GAL4	GDPD1 SERPINB10 PRRG1 REEP3 RPS13 IMPA2 BCAR4 GABARAPL2 LINC00493 UBE2M NDUFA6 UCHL3 TMEM139 SLMO2 SUPT4H1 SF3B14 UXT TIMM22 COX7B BABAM1 C1orf43 COX7A2 CHMP5 SLC25A3 GABARAP ATP6V1F UQCR10 MAP1LC3B C19orf43 COX17 SELT KLHDC3	32
88	POLR2G	VTRNA1-2 SNORD41 SNORD10 SCARNA12 HIST1H4D SNORD18A HIST2H2AB HIST1H2BJ RPS16 SCARNA10 SNORD8 HIST2H3D HIST1H4F HIST1H3J HIST1H2AB SCARNA7 HIST1H3H HIST1H2BD HIST1H2BO XAGE-4 UQCRHL COX7B MRPL54 COX7A2 UQCR10 MAP1LC3B RPL27 SNORD114-12 NDUFB10	29
99	GLRX5	SCARNA12 RPS3AP47 HIST1H2BJ RPS16 HIST1H4B RPS13 SNORD8 GABARAPL2 LINC00493 NDUFA6 HIST1H3J RPS12P23 SUPT4H1 UXT HIST1H1B BABAM1 C1orf43 COX7A2 NDFIP2 GABARAP ATP6V1F UQCR10 VAMP8 C19orf43 RPL27 COX17 SELT NDUFB10 KLHDC3	29
38	HIST1H3J	SCARNA12 HIST1H4D HIST2H2AB RPS3AP47 HIST1H2BJ RPS16 HIST1H4B RPS13 SNORD8 HIST2H3A HIST2H3D HIST1H2AB RPS12P23 HIST1H3H HIST1H2BD UXT HIST1H1B HIST1H2BO MRPL54 BABAM1 COX7A2 SLC25A3 UQCR10 RPL27 POLR2G NDUFB10 KLHDC3 GLRX5	28
68	NDFIP2	SRI PRRG4 CBR1 PRRG1 RPS3AP47 REEP3 RPS13 GABARAPL2 LINC00493 UBE2M NDUFA6 SLMO2 SUPT4H1 SF3B14 UXT BABAM1 C1orf43 COX7A2 CHMP5 GABARAP ATP6V1F VAMP8 C19orf43 COX17 SELT NDUFB10 KLHDC3 GLRX5	28
13	SNORD97	SNORD41 SNORD10 SCARNA12 GDPD1 SNORD18A SNORD8 XAGE3 LINC00493 NDUFA6 SCARNA7 HIST3H2A SUPT4H1 SF3B14 UXT UQCRHL COX7B COX7A2 COQ5 CHMP5 SNORD114-11 UQCR10 VAMP8 COX17 SNORD114-12 SELT SLIRP NDUFB10	27
39	UCHL3	PRRG1 REEP3 RPS13 GABARAPL2 LINC00493 UBE2M NDUFA6 TMEM139 SLMO2 SUPT4H1 SF3B14 UXT COX7B BABAM1 C1orf43 COX7A2 CHMP5 APOO GABARAP ST3GAL4 ATP6V1F UQCR10 C19orf43 COX17 SELT SLIRP KLHDC3	27
61	MRPL54	SNORD41 SNORD10 SCARNA12 HIST1H4D SNORD18A HIST2H2AB HIST1H2BJ RPS16 HIST1H4B SCARNA10 SNORD8 HIST2H3D HIST1H4F HIST1H3J SCARNA7 RPS12P23 HIST3H2A HIST1H2BD UQCRHL COX7B COX7A2 COQ5 UQCR10 RPL27 POLR2G SNORD114-12 NDUFB10	27
56	HIST1H2BO	SCARNA12 HIST2H2AB HIST1H2BJ RPS16 RPS13 SNORD8 HIST2H3D NDUFA6 SGTA HIST1H3J HIST1H2AB SCARNA7 RPS12P23 HIST1H3H HIST1H2BD UXT HIST1H1B SMAGP BABAM1 COX7A2 SLC25A3 UQCR10 RPL27 POLR2G SELT KLHDC3	26
16	PRRG1	REEP3 RPS13 IMPA2 GABARAPL2 UBE2M NDUFA6 UCHL3 SLMO2 SUPT4H1 SF3B14 UXT COX7B BABAM1 C1orf43 COX7A2 CHMP5 NDFIP2 GABARAP ST3GAL4 ATP6V1F C19orf43 COX17 SELT SLIRP KLHDC3	25
44	TMEM139	SERPINB10 REEP3 RPS13 IMPA2 GABARAPL2 LINC00493 UBE2M NDUFA6 UCHL3 SLMO2 SUPT4H1 SF3B14 UXT TIMM22 BABAM1 C1orf43 COX7A2 APOO GABARAP ST3GAL4 ATP6V1F C19orf43 COX17 SELT KLHDC3	25
71	SLC25A3	HIST2H2AB HIST1H2BJ RPS16 RPS13 GABARAPL2 UBE2M NDUFA6 SGTA HIST1H3J HIST1H2BD SUPT4H1 UXT SMAGP HIST1H2BO BABAM1 COX7A2 GABARAP ST3GAL4 ATP6V1F UQCR10 MAP1LC3B OGDH COX17 SELT KLHDC3	25
74	PITHD1	SNORD41 SNORD10 SCARNA12 SNORD18A RPS3AP47 RPS13 SNORD8 GABARAPL2 NDUFA6 SCARNA7 RPS12P23 HIST3H2A SUPT4H1 SF3B14 UXT UQCRHL COX7B BABAM1 COX7A2 CHMP5 UQCR10 VAMP8 SELT NDUFB10 KLHDC3	25
8	GDPD1	SNORD41 SNORD10 PRRG4 SNORD18A SNORD97 REEP3 SNORD8 BCAR4 NDUFA6 SLMO2 SUPT4H1 SF3B14 COX7B COX7A2 COQ5 CHMP5 ST3GAL4 UQCR10 COX17 SELT SLIRP NDUFA1 AKIRIN1	23
21	SCARNA10	SNORD41 SNORD10 SCARNA12 SNORD18A HIST2H2AB HIST1H2BJ HIST1H4B SNORD8 HIST1H4F SCARNA7 HIST3H2A UQCRHL COX7B MRPL54 COX7A2 UQCR10 RPL27 POLR2G NDUFB10 NDUFA1	20
66	COQ5	SNORD41 SNORD10 SCARNA12 GDPD1 SNORD18A SNORD97 SNORD8 GABARAPL2 NDUFA6 SCARNA7 HIST3H2A SF3B14 UQCRHL COX7B MRPL54 COX7A2 CHMP5 UQCR10 VAMP8 NDUFB10	20
24	IMPA2	PRRG1 RPS13 GABARAPL2 UBE2M NDUFA6 TMEM139 SLMO2 SUPT4H1 UXT TIMM22 BABAM1 C1orf43 GABARAP ST3GAL4 ATP6V1F C19orf43 COX17 SELT KLHDC3	19
59	TIMM22	RPS16 RPS13 IMPA2 GABARAPL2 UBE2M NDUFA6 SOD3 TMEM139 SUPT4H1 UXT BABAM1 C1orf43 GABARAP ST3GAL4 ATP6V1F C19orf43 COX17 SELT KLHDC3	19
72	APOO	REEP3 RPS13 GABARAPL2 UBE2M NDUFA6 UCHL3 TMEM139 SLMO2 SUPT4H1 SF3B14 UXT BABAM1 C1orf43 COX7A2 CHMP5 GABARAP ATP6V1F COX17 SELT	19
29	XAGE3	SNORD41 SNORD10 SCARNA12 SNORD18A SNORD97 SNORD8 NDUFA6 SCARNA7 SF3B14 UXT XAGE-4 COX7B COX7A2 CHMP5 UQCR10 COX17 SELT SLIRP	18
36	HIST1H4F	VTRNA1-2 SNORD41 SNORD10 SCARNA12 HIST1H4D HIST2H2AB HIST1H2BJ SCARNA10 SNORD8 RPS12P23 HIST1H3H UQCRHL MRPL54 RPL27 POLR2G SNORD114-12 NDUFB10	17
40	HIST1H2AB	SCARNA12 HIST1H4D HIST2H2AB HIST1H2BJ RPS16 SNORD8 HIST2H3A HIST2H3D HIST1H3J RPS12P23 HIST1H3H HIST1H1B HIST1H2BO COX7A2 UQCR10 RPL27 POLR2G	17
54	HIST1H1B	SCARNA12 HIST2H2AB RPS3AP47 HIST1H2BJ RPS16 SNORD8 HIST2H3D HIST1H3J HIST1H2AB RPS12P23 HIST1H3H HIST1H2BO COX7A2 UQCR10 RPL27 NDUFB10 GLRX5	17
31	HIST2H3D	SCARNA12 HIST1H2BG HIST2H2AB HIST1H2BJ RPS16 SNORD8 HIST2H3A HIST1H3J HIST1H2AB HIST1H3H HIST1H1B HIST1H2BO MRPL54 UQCR10 RPL27 POLR2G	16
46	HIST1H2AC	SNORD10 SCARNA12 SNORD18A HIST1H2BG HIST1H2BJ SNORD8 NDUFA6 SCARNA7 SUPT4H1 UXT COX7B BABAM1 COX7A2 UQCR10 COX17 SELT	16
57	XAGE-4	SNORD41 SNORD10 SCARNA12 SNORD18A SNORD8 XAGE3 NDUFA6 SCARNA7 SF3B14 COX7B COX7A2 CHMP5 SNORD114-11 UQCR10 POLR2G SLIRP	16
26	BCAR4	GDPD1 REEP3 NDUFA6 SLMO2 SUPT4H1 SF3B14 COX7B BABAM1 C1orf43 COX7A2 GABARAP ST3GAL4 ATP6V1F COX17 SELT	15
55	SMAGP	HIST1H2BJ RPS16 RPS13 OTTHUMG00000032661 NDUFA6 SGTA UXT HIST1H2BO BABAM1 C1orf43 COX7A2 SLC25A3 GABARAP SELT KLHDC3	15
14	SERPINB10	REEP3 UBE2M NDUFA6 TMEM139 SLMO2 SUPT4H1 SF3B14 BABAM1 C1orf43 GABARAP ST3GAL4 ATP6V1F COX17 SELT	14
45	HIST1H3H	SCARNA12 HIST1H4D HIST2H2AB HIST1H2BJ RPS16 SNORD8 HIST2H3D HIST1H4F HIST1H3J HIST1H2AB HIST1H1B HIST1H2BO RPL27 POLR2G	14
77	DYNLT3	SNORD10 REEP3 NDUFA6 SLMO2 SF3B14 COX7B COX7A2 CHMP5 UQCR10 VAMP8 COX17 SELT TAF13 SLIRP	14
98	AKIRIN1	SNORD41 SNORD10 SCARNA12 GDPD1 SNORD8 NDUFA6 SF3B14 UXT COX7B COX7A2 CHMP5 UQCR10 TAF13 SLIRP	14
90	SNORD114-12	SNORD41 SNORD10 SCARNA12 SNORD18A SNORD97 HIST2H2AB SNORD8 HIST1H4F SCARNA7 UQCRHL MRPL54 SNORD114-11 POLR2G	13
7	HIST1H4D	VTRNA1-2 HIST2H2AB HIST1H2BJ SNORD8 HIST1H4F HIST1H3J HIST1H2AB HIST1H3H MRPL54 RPL27 POLR2G	11
5	PRRG4	SRI GDPD1 GBP3 REEP3 SLMO2 SUPT4H1 SF3B14 CHMP5 NDFIP2 SELT	10
75	GLCE	NDUFA6 SUPT4H1 UXT BABAM1 C1orf43 GABARAP STK17A COX17 SELT	9
95	RRAGC	REEP3 NDUFA6 SLMO2 SUPT4H1 BABAM1 C1orf43 GABARAP ATP6V1F SELT	9
50	HIST1H2BD	HIST1H2BG HIST2H2AB HIST1H2BJ HIST1H3J HIST1H2BO MRPL54 SLC25A3 POLR2G	8
70	SNORD114-11	SNORD41 SNORD10 SNORD18A SNORD97 SNORD8 XAGE-4 UQCRHL SNORD114-12	8
79	STK17A	NDUFA6 SLMO2 GLCE ATP6V1F COX17 SELT	6
82	MAP1LC3B	HIST1H2BJ GABARAPL2 UBE2M SLC25A3 ST3GAL4 POLR2G	6
4	SRI	PRRG4 GBP3 SLMO2 NDFIP2	4
11	HIST1H2BG	HIST1H2BJ HIST2H3D HIST1H2AC HIST1H2BD	4
27	HIST2H3A	HIST1H2BJ HIST2H3D HIST1H3J HIST1H2AB	4
37	SGTA	UBE2M SMAGP HIST1H2BO SLC25A3	4
92	TAF13	REEP3 CHMP5 DYNLT3 AKIRIN1	4
1	VTRNA1-2	HIST1H4D HIST1H4F POLR2G	3
97	NDUFA1	SNORD10 GDPD1 SCARNA10	3
12	GBP3	SRI PRRG4	2
84	OGDH	HIST1H2BJ SLC25A3	2
10	CBR1	NDFIP2	1
30	PSG2	PSG10P	1
34	OTTHUMG00000032661	SMAGP	1
41	SOD3	TIMM22	1
47	PAGE2	PAGE2B	1
62	PAGE2B	PAGE2	1
69	PSG10P	PSG2	1
80	IGHG4	UBE2M	1
87	IGKV1-17	RPS12P23	1
